# Supplementary material for: Bicyclo­[2.2.1]hept-2-en-7-yl 4-bromo­benzoate
Source: Acta Crystallogr Sect E Struct Rep Online. 2012 Jun 27;68(Pt 7):o2209. doi: 10.1107/S1600536812027882 (PMC3394005; doi:10.1107/S1600536812027882)
Supplement: Supplementary file 3 [file e-68-o2209-Isup3.hkl]

# 
# h,k,l, Fc-squared, Fo-squared, sigma(Fo-squared) and status flag 
# 
data_I
_shelx_title '2OPBB @150K Clrless Prism Monoclinic P21/c 7/22/11 ama SHELXL97' 
_shelx_refln_list_code          4 
_shelx_F_calc_maximum      214.53 
_exptl_crystal_F_000       592.00 
_reflns_d_resolution_high  0.7705 
 
loop_ 
 _symmetry_equiv_pos_as_xyz 
 'x, y, z' 
 '-x, y+1/2, -z+1/2' 
 '-x, -y, -z' 
 'x, -y-1/2, z-1/2' 
 
_cell_length_a    14.0633 
_cell_length_b    10.0488 
_cell_length_c     8.6668 
_cell_angle_alpha  90.000 
_cell_angle_beta  100.072 
_cell_angle_gamma  90.000 
 
_shelx_F_squared_multiplier     1.000 
 
loop_ 
 _refln_index_h 
 _refln_index_k 
 _refln_index_l 
 _refln_F_squared_calc 
 _refln_F_squared_meas 
 _refln_F_squared_sigma 
 _refln_observed_status 
   2   0   0     8692.20     8496.48    267.74 o 
   3   0   0     3713.25     3469.89     50.02 o 
   4   0   0     1806.67     1714.07     25.12 o 
   5   0   0     2467.98     2354.13     34.85 o 
   6   0   0       53.36       67.38      2.65 o 
   7   0   0     2696.53     2580.92     38.15 o 
   8   0   0     3601.67     3489.76     51.80 o 
   9   0   0     5359.15     5071.68     74.35 o 
  10   0   0     5813.20     5845.87     86.76 o 
  11   0   0     3721.24     3840.79     58.09 o 
  12   0   0     1057.43     1010.21     18.62 o 
  13   0   0     2436.51     2502.61     36.29 o 
  14   0   0      349.61      311.82     10.99 o 
  15   0   0     1620.08     1575.27     36.91 o 
  16   0   0      410.11      432.71     15.54 o 
  17   0   0     1038.53     1103.17     45.93 o 
   2   1   0       43.89       52.01      4.36 o 
   3   1   0     2654.48     2622.39     28.38 o 
   4   1   0     2088.25     2066.76     21.49 o 
   5   1   0     3151.27     3087.44     31.78 o 
   6   1   0      718.15      739.81     14.08 o 
   7   1   0     2728.86     2833.80     31.21 o 
   8   1   0      974.41      993.17     11.44 o 
   9   1   0      156.07      165.85      3.18 o 
  10   1   0      160.67      172.14      4.18 o 
  11   1   0       21.88       21.09      2.72 o 
  12   1   0     1026.78     1027.99     22.61 o 
  13   1   0       45.40       35.59      3.50 o 
  14   1   0     1055.05     1043.32     19.75 o 
  15   1   0        5.40        4.94      3.59 o 
  16   1   0      330.85      337.14      9.51 o 
  17   1   0        3.90        9.46      7.27 o 
   0   2   0    17140.22    16894.67    303.15 o 
   1   2   0     1808.26     1776.82     18.31 o 
   2   2   0     3658.92     3530.77     40.17 o 
   3   2   0     4662.95     4562.52     51.61 o 
   4   2   0     6386.90     6365.87     67.55 o 
   5   2   0     1015.14      991.83     13.55 o 
   6   2   0     3463.05     3474.01     40.25 o 
   7   2   0       59.81       97.03      7.38 o 
   8   2   0      277.20      269.88      5.36 o 
   9   2   0      574.82      544.22      9.19 o 
  10   2   0       81.57       94.88      3.82 o 
  11   2   0     2679.62     2739.29     32.57 o 
  12   2   0        6.35        4.59      2.92 o 
  13   2   0      884.86      911.70     20.69 o 
  14   2   0       87.67       81.86      4.18 o 
  15   2   0      997.62     1009.27     20.50 o 
  16   2   0        7.24        7.82      6.23 o 
  17   2   0      208.95      188.71      9.33 o 
   1   3   0     9601.17     9389.10     99.75 o 
   2   3   0      373.06      341.67      4.54 o 
   3   3   0     7078.01     6991.23     70.56 o 
   4   3   0      716.69      658.92      8.69 o 
   5   3   0      348.76      269.34      6.26 o 
   6   3   0     5020.26     5016.13     90.48 o 
   7   3   0     6926.22     7434.79     95.29 o 
   8   3   0     4715.04     4732.68     51.44 o 
   9   3   0     2452.44     2445.07     28.12 o 
  10   3   0     5694.40     5745.77     73.36 o 
  11   3   0     3025.86     3001.77     39.04 o 
  12   3   0     2139.76     2114.41     29.98 o 
  13   3   0       26.75       18.86      3.55 o 
  14   3   0     1426.39     1448.60     34.04 o 
  15   3   0      197.40      186.55      6.30 o 
  16   3   0     1122.02     1099.12     26.48 o 
  17   3   0      125.30      110.81      8.71 o 
   0   4   0      804.73      823.18     14.68 o 
   1   4   0      627.56      646.15     10.46 o 
   2   4   0     1914.93     1874.15     23.25 o 
   3   4   0      407.72      429.08      5.22 o 
   4   4   0      174.45      151.93      2.63 o 
   5   4   0      650.46      691.29      8.34 o 
   6   4   0      272.43      275.71      4.82 o 
   7   4   0      594.49      639.84      9.87 o 
   8   4   0      251.87      254.23      4.76 o 
   9   4   0       72.50       67.35      2.92 o 
  10   4   0        7.90       10.51      5.68 o 
  11   4   0        8.03       13.66      3.55 o 
  12   4   0      217.81      218.56      5.73 o 
  13   4   0      329.08      310.42      9.66 o 
  14   4   0       19.03       17.50      3.91 o 
  15   4   0      136.40      130.91      7.57 o 
  16   4   0        3.31        2.44      6.52 o 
  17   4   0       42.56       54.64     19.87 o 
   1   5   0     4016.35     3965.88     43.00 o 
   2   5   0     2235.23     2316.63     26.51 o 
   3   5   0      756.53      665.51      9.67 o 
   4   5   0     2332.46     2309.91     26.18 o 
   5   5   0     1799.30     1743.28     19.05 o 
   6   5   0      686.37      648.83     13.86 o 
   7   5   0     2235.58     2297.50     25.31 o 
   8   5   0      681.63      702.01      9.19 o 
   9   5   0     2285.14     2316.77     25.92 o 
  10   5   0     2420.88     2484.44     35.92 o 
  11   5   0      576.08      603.93      9.02 o 
  12   5   0     1351.49     1385.75     20.67 o 
  13   5   0       82.85       81.57     10.22 o 
  14   5   0      983.72      973.90     24.49 o 
  15   5   0        0.69        5.05      9.08 o 
  16   5   0      225.25      213.75     24.99 o 
   0   6   0     6220.86     5879.73     85.24 o 
   1   6   0       77.07       74.10      4.54 o 
   2   6   0    12420.33    12695.92    135.36 o 
   3   6   0      454.67      404.99      7.35 o 
   4   6   0     2727.70     2879.88     35.11 o 
   5   6   0      559.25      534.14      7.79 o 
   6   6   0      771.26      747.74     18.99 o 
   7   6   0     1948.65     1951.54     22.01 o 
   8   6   0      506.60      490.87      7.35 o 
   9   6   0     2181.84     2268.55     25.37 o 
  10   6   0       73.72       78.49      3.03 o 
  11   6   0     1316.98     1371.09     22.24 o 
  12   6   0      256.80      239.58      5.01 o 
  13   6   0     1327.97     1362.08     24.03 o 
  14   6   0      122.95      105.26      7.35 o 
  15   6   0      406.21      338.96     23.30 o 
   1   7   0      155.93      168.76      3.79 o 
   2   7   0        1.97        1.73      8.51 o 
   3   7   0      199.47      232.47      5.45 o 
   4   7   0      186.10      208.84     10.04 o 
   5   7   0      229.21      227.03      5.16 o 
   6   7   0      106.55      106.11      3.90 o 
   7   7   0        9.77       11.98      4.16 o 
   8   7   0        5.98       10.12      2.84 o 
   9   7   0        8.25        6.43      2.37 o 
  10   7   0        0.39        0.79      2.65 o 
  11   7   0      107.51      100.50      3.60 o 
  12   7   0        9.78        9.25      3.26 o 
  13   7   0       14.99       11.92      4.92 o 
  14   7   0        1.76        3.73      9.21 o 
  15   7   0       33.50       22.06      8.89 o 
   0   8   0     3017.83     3004.38     39.06 o 
   1   8   0       89.10       86.98      3.79 o 
   2   8   0     4072.57     4188.38     48.02 o 
   3   8   0      684.26      671.37     10.02 o 
   4   8   0     1025.04     1085.20     16.06 o 
   5   8   0      203.24      200.70      5.32 o 
   6   8   0      803.94      836.74     13.09 o 
   7   8   0      229.08      251.76      5.90 o 
   8   8   0     1410.33     1483.17     20.40 o 
   9   8   0      295.40      295.15     10.61 o 
  10   8   0       27.43       22.65      2.84 o 
  11   8   0      876.48      914.96     19.73 o 
  12   8   0       14.89       14.98      8.51 o 
  13   8   0     1569.93     1615.00     46.76 o 
  14   8   0       90.74       98.80     23.28 o 
   1   9   0     1711.92     1813.90     22.40 o 
   2   9   0      328.35      311.14     10.04 o 
   3   9   0      378.98      376.45      7.37 o 
   4   9   0       33.29       42.05      3.55 o 
   5   9   0     1445.71     1392.99     19.97 o 
   6   9   0     1513.53     1508.50     23.10 o 
   7   9   0       57.95       60.14      6.62 o 
   8   9   0     2139.04     2126.30     31.63 o 
   9   9   0     1613.00     1660.18     31.62 o 
  10   9   0      154.66      156.29      6.44 o 
  11   9   0        6.76       12.32      4.85 o 
  12   9   0      315.02      299.81     14.59 o 
  13   9   0       68.17       61.49     10.57 o 
   0  10   0       95.03       82.93      7.95 o 
   1  10   0       24.26       23.22      2.29 o 
   2  10   0       97.88       87.16      7.00 o 
   3  10   0       53.31       43.69      4.54 o 
   4  10   0        0.69       -3.48      3.48 o 
   5  10   0       76.53       74.10      4.36 o 
   6  10   0       14.41       14.90      3.87 o 
   7  10   0        9.86        7.77      4.36 o 
   8  10   0       85.81       75.60      5.62 o 
   9  10   0        0.06       -2.09      4.90 o 
  10  10   0       51.08       41.98      6.73 o 
  11  10   0       86.41       83.27     17.22 o 
   1  11   0      268.54      253.54      7.40 o 
   2  11   0      307.28      313.79     16.10 o 
   3  11   0      876.00      906.23     16.50 o 
   4  11   0      270.90      277.49      7.90 o 
   5  11   0      960.04      914.21     31.51 o 
   6  11   0      335.30      282.66     10.04 o 
   7  11   0      362.98      348.60     19.51 o 
   8  11   0      275.77      253.27     10.65 o 
   9  11   0      226.57      205.86     11.63 o 
   0  12   0      555.06      656.35     34.12 o 
   1  12   0       28.29       32.93      7.82 o 
   2  12   0      968.52     1013.41     44.67 o 
   3  12   0       40.78       21.78      9.23 o 
   4  12   0       23.75       49.99     10.22 o 
   5  12   0      331.13      323.62     21.42 o 
   6  12   0       95.11       97.76     29.33 o 
   7  12   0      417.40      427.12     27.03 o 
   1  13   0       77.97       58.29     15.14 o 
 -18   1   1      464.07      424.91     42.44 o 
 -17   1   1       18.09       26.56      5.71 o 
 -16   1   1     1660.58     1800.33     72.29 o 
 -15   1   1        5.36        6.05      4.92 o 
 -14   1   1     2247.46     2279.28     41.77 o 
 -13   1   1       76.44       73.20      3.34 o 
 -12   1   1     2415.30     2393.32     28.88 o 
 -11   1   1      884.49      831.71     13.87 o 
 -10   1   1     3732.89     3772.50     40.05 o 
  -9   1   1      155.75      139.04      3.21 o 
  -8   1   1     8284.49     8460.11     85.76 o 
  -7   1   1    12368.11    13047.22    125.65 o 
  -6   1   1     9311.69     9791.22     93.46 o 
  -5   1   1     7034.97     6948.21     67.01 o 
  -4   1   1     1016.64      983.30     10.30 o 
  -3   1   1     5550.00     5548.97     53.44 o 
  -2   1   1     2682.18     2640.76     24.63 o 
  -1   1   1      174.98      183.28      2.81 o 
   0   1   1     1369.20     1355.36     16.96 o 
   1   1   1     4945.03     4825.43     46.28 o 
   2   1   1     2825.15     2902.54     29.76 o 
   3   1   1    19961.33    20463.17    192.18 o 
   4   1   1     4272.80     4156.99     45.22 o 
   5   1   1     5087.91     5030.22     51.32 o 
   6   1   1     4973.67     4962.99     50.46 o 
   7   1   1     5043.20     5206.52     53.37 o 
   8   1   1     4983.96     4936.51     50.55 o 
   9   1   1      246.51      254.29      4.46 o 
  10   1   1     2384.95     2407.32     27.02 o 
  11   1   1     3269.17     3284.63     33.65 o 
  12   1   1      236.59      246.46      4.34 o 
  13   1   1      280.68      273.75      4.69 o 
  14   1   1     2825.42     2901.66     35.40 o 
  15   1   1       19.23       25.30      5.87 o 
  16   1   1     1383.54     1474.26     28.83 o 
  17   1   1      251.19      227.19     11.90 o 
 -17   2   1      801.41      822.46     23.24 o 
 -16   2   1      206.37      217.72      7.82 o 
 -15   2   1     1626.55     1676.44     25.34 o 
 -14   2   1        5.60        6.22      3.55 o 
 -13   2   1     1264.92     1315.12     18.56 o 
 -12   2   1       91.12       78.42      5.30 o 
 -11   2   1     1155.07     1140.18     14.13 o 
 -10   2   1     1040.66     1065.60     12.77 o 
  -9   2   1     1466.81     1345.69     14.56 o 
  -8   2   1     1012.95      972.34     10.60 o 
  -7   2   1     2252.80     2141.06     22.78 o 
  -6   2   1     1003.54      942.58     10.52 o 
  -5   2   1     3555.24     3581.74     37.16 o 
  -4   2   1     7316.34     7281.05     77.06 o 
  -3   2   1      594.98      585.51      6.33 o 
  -2   2   1     7945.36     7697.71     73.23 o 
  -1   2   1       25.45       39.69      0.95 o 
   0   2   1    46023.83    48194.88    860.88 o 
   1   2   1      664.23      675.77      6.79 o 
   2   2   1     4659.35     4327.53     43.76 o 
   3   2   1       89.67      102.06      3.98 o 
   4   2   1     5383.60     5222.12     59.03 o 
   5   2   1      833.37      771.04      9.99 o 
   6   2   1     1849.36     1708.25     20.62 o 
   7   2   1     4636.28     4833.48     56.08 o 
   8   2   1     1523.39     1558.04     25.18 o 
   9   2   1     3261.41     3154.57     37.79 o 
  10   2   1      900.18      898.90     12.09 o 
  11   2   1     1446.40     1414.04     19.21 o 
  12   2   1      657.06      655.50     11.38 o 
  13   2   1     1250.86     1220.12     15.75 o 
  14   2   1        9.92        7.58      4.92 o 
  15   2   1     1283.81     1264.54     23.56 o 
  16   2   1       59.91       61.61      6.82 o 
  17   2   1      892.37      871.65     30.54 o 
 -17   3   1       11.42       19.34      8.40 o 
 -16   3   1       22.88       20.41      8.33 o 
 -15   3   1        7.79        4.79      6.05 o 
 -14   3   1      102.19       85.46      4.53 o 
 -13   3   1       82.52       68.10      6.25 o 
 -12   3   1       74.37       61.24      3.78 o 
 -11   3   1     1171.50     1163.33     27.38 o 
 -10   3   1     1317.27     1337.32     16.76 o 
  -9   3   1        2.36        3.59      1.87 o 
  -8   3   1      267.24      288.80      4.64 o 
  -7   3   1        4.33        9.65      2.08 o 
  -6   3   1       23.34       23.15      2.46 o 
  -5   3   1      111.80      129.18      2.80 o 
  -4   3   1       41.29       45.34      1.89 o 
  -3   3   1       77.39       72.90      1.73 o 
  -2   3   1       89.15       93.63      2.27 o 
  -1   3   1     4771.76     4844.75     47.09 o 
   0   3   1     1609.45     1632.67     16.54 o 
   1   3   1      803.80      861.35      8.79 o 
   2   3   1      184.85      203.76      3.00 o 
   3   3   1       14.25       18.02      4.54 o 
   4   3   1     1094.64     1155.47     14.02 o 
   5   3   1      795.11      898.27     12.33 o 
   6   3   1      299.55      302.19      5.12 o 
   7   3   1      781.05      816.26     11.15 o 
   8   3   1        9.67        8.40      2.53 o 
   9   3   1       53.38       49.00      3.07 o 
  10   3   1       94.71       94.32      3.61 o 
  11   3   1        2.68        5.51      2.72 o 
  12   3   1       23.63       27.59      3.43 o 
  13   3   1        7.69        1.67      3.08 o 
  14   3   1       92.49       79.11      3.82 o 
  15   3   1       24.85       31.70      8.33 o 
  16   3   1       20.71       11.53      5.60 o 
  17   3   1        5.79       17.65      8.89 o 
 -17   4   1     1426.01     1453.44     44.87 o 
 -16   4   1       98.57       94.91      9.27 o 
 -15   4   1     2456.74     2524.20     38.48 o 
 -14   4   1        6.63        7.65      3.55 o 
 -13   4   1     1436.73     1454.54     19.99 o 
 -12   4   1       67.43       61.83      3.01 o 
 -11   4   1      670.22      675.43      9.68 o 
 -10   4   1      202.16      214.53      4.82 o 
  -9   4   1     2206.07     2169.25     24.59 o 
  -8   4   1      330.34      329.15      5.39 o 
  -7   4   1     2834.12     2764.73     31.55 o 
  -6   4   1     4827.28     4705.36     50.90 o 
  -5   4   1     2649.07     2700.46     30.11 o 
  -4   4   1    10822.78    11157.94    111.66 o 
  -3   4   1      237.58      195.74      6.25 o 
  -2   4   1    12189.25    12198.55    128.30 o 
  -1   4   1        1.30        5.05      1.18 o 
   0   4   1     8725.02     8572.44     85.50 o 
   1   4   1     1265.91     1351.08     17.20 o 
   2   4   1     9694.36     9383.56     93.91 o 
   3   4   1       87.65       74.67      5.11 o 
   4   4   1    13331.35    13956.19    146.62 o 
   5   4   1      480.11      413.47      6.54 o 
   6   4   1     3071.30     2951.79     32.69 o 
   7   4   1     4455.34     4461.65     51.89 o 
   8   4   1      277.59      260.24      5.08 o 
   9   4   1     2639.65     2652.12     35.17 o 
  10   4   1       14.96       15.09      3.35 o 
  11   4   1     2506.51     2519.15     36.56 o 
  12   4   1      210.74      204.27      7.76 o 
  13   4   1     1477.29     1461.10     21.24 o 
  14   4   1       32.39       42.02      4.36 o 
  15   4   1     1426.22     1429.84     31.27 o 
  16   4   1      131.59      123.71     10.03 o 
 -16   5   1      527.80      471.49     14.86 o 
 -15   5   1       66.58       70.55     13.81 o 
 -14   5   1      424.79      447.81      9.17 o 
 -13   5   1       10.52       13.51      3.59 o 
 -12   5   1     1035.16     1038.77     14.72 o 
 -11   5   1       74.81       77.29      3.31 o 
 -10   5   1     2392.76     2349.14     27.19 o 
  -9   5   1     1560.30     1518.78     19.38 o 
  -8   5   1     2443.20     2513.11     29.23 o 
  -7   5   1     1359.56     1381.50     16.63 o 
  -6   5   1     1298.90     1276.23     14.86 o 
  -5   5   1     1113.75      972.14     11.30 o 
  -4   5   1       69.43       95.39      2.45 o 
  -3   5   1     2192.61     2143.22     24.41 o 
  -2   5   1      100.65      112.30      2.91 o 
  -1   5   1     1786.40     1702.02     17.70 o 
   0   5   1      348.56      366.89      4.96 o 
   1   5   1     2057.67     1947.02     21.01 o 
   2   5   1      848.91      862.98     11.34 o 
   3   5   1     2180.97     2128.96     23.98 o 
   4   5   1      234.85      212.88     11.18 o 
   5   5   1      604.32      536.62     11.01 o 
   6   5   1     2018.20     2023.58     23.15 o 
   7   5   1     1455.40     1568.68     33.72 o 
   8   5   1      541.29      565.54     16.88 o 
   9   5   1     1061.12     1037.40     16.72 o 
  10   5   1      653.97      666.98     10.48 o 
  11   5   1      183.83      183.86      5.98 o 
  12   5   1     1304.14     1332.23     46.38 o 
  13   5   1      111.46      104.17      5.34 o 
  14   5   1      255.70      250.80      8.41 o 
  15   5   1       85.81       73.59      5.82 o 
  16   5   1      717.37      693.51     20.67 o 
 -16   6   1        2.72       -1.40     13.43 o 
 -15   6   1      131.23      126.73     12.87 o 
 -14   6   1       51.02       44.04      5.33 o 
 -13   6   1      238.38      229.98      5.79 o 
 -12   6   1       29.93       23.65      3.60 o 
 -11   6   1      297.26      303.01      6.37 o 
 -10   6   1      212.76      213.39      4.76 o 
  -9   6   1       23.19       25.71      5.68 o 
  -8   6   1      458.23      489.71     15.36 o 
  -7   6   1      490.26      494.52      7.06 o 
  -6   6   1      621.71      612.49      8.20 o 
  -5   6   1       23.33       33.93      1.72 o 
  -4   6   1     2890.81     3124.42     35.80 o 
  -3   6   1      145.67      168.21      4.09 o 
  -2   6   1      135.37      115.47      3.18 o 
  -1   6   1      145.33      168.40      3.18 o 
   0   6   1      650.21      604.65      7.51 o 
   1   6   1      330.39      376.16      5.45 o 
   2   6   1     1391.47     1374.53     16.39 o 
   3   6   1      105.06      127.36      4.16 o 
   4   6   1      936.20     1011.55     13.52 o 
   5   6   1      185.72      217.92     12.50 o 
   6   6   1      632.77      628.63      8.35 o 
   7   6   1      167.25      177.72      3.98 o 
   8   6   1       41.34       40.83      7.57 o 
   9   6   1      341.24      317.20     12.31 o 
  10   6   1       31.31       29.55      3.03 o 
  11   6   1       18.89       19.57      1.85 o 
  12   6   1       77.21       77.14      8.89 o 
  13   6   1      201.71      194.81     14.58 o 
  14   6   1       15.98       11.18      4.12 o 
  15   6   1      505.00      482.68     15.19 o 
 -15   7   1        2.00        8.75      7.49 o 
 -14   7   1      855.12      832.29     23.97 o 
 -13   7   1       46.06       47.36      4.62 o 
 -12   7   1     1225.35     1214.45     16.50 o 
 -11   7   1       50.05       46.82      3.31 o 
 -10   7   1     2339.71     2305.39     26.26 o 
  -9   7   1     2599.39     2665.90     29.15 o 
  -8   7   1     3245.57     3246.21     36.40 o 
  -7   7   1     1045.74     1041.16     12.65 o 
  -6   7   1     2901.12     2926.80     35.58 o 
  -5   7   1     2791.12     2714.04     32.18 o 
  -4   7   1      132.50      128.09      3.82 o 
  -3   7   1     1469.16     1403.13     17.46 o 
  -2   7   1       15.36       21.72      2.80 o 
  -1   7   1     2339.75     2393.36     25.44 o 
   0   7   1        4.66        6.36      1.89 o 
   1   7   1     4234.31     4365.91     49.18 o 
   2   7   1      188.90      203.58      4.41 o 
   3   7   1     1866.01     1789.81     23.67 o 
   4   7   1      555.70      573.91      8.93 o 
   5   7   1     3357.56     3357.58     54.34 o 
   6   7   1     2802.83     2863.41     49.97 o 
   7   7   1      823.96      840.44     25.06 o 
   8   7   1     1517.54     1532.70     17.82 o 
   9   7   1     2065.47     2002.42     21.71 o 
  10   7   1      634.60      674.08      8.88 o 
  11   7   1      243.04      232.35      7.20 o 
  12   7   1      862.77      864.23     13.54 o 
  13   7   1       77.09       85.96      6.06 o 
  14   7   1      884.76      919.92     21.38 o 
 -14   8   1       48.04       51.17     10.82 o 
 -13   8   1      503.19      463.87     30.89 o 
 -12   8   1       17.72        8.99      5.87 o 
 -11   8   1      151.05      147.38      5.48 o 
 -10   8   1        1.97       -0.76      2.37 o 
  -9   8   1       92.39      100.90      4.36 o 
  -8   8   1      184.23      172.42      5.25 o 
  -7   8   1      378.84      381.04     15.35 o 
  -6   8   1      116.39      114.55      4.54 o 
  -5   8   1      336.05      330.35      6.72 o 
  -4   8   1      162.89      173.59     11.55 o 
  -3   8   1      607.42      588.43     11.95 o 
  -2   8   1     1843.20     1871.08     22.73 o 
  -1   8   1       19.33       24.10      2.65 o 
   0   8   1      595.06      580.98      7.64 o 
   1   8   1      140.36      143.38      7.57 o 
   2   8   1     2330.77     2411.83     29.21 o 
   3   8   1       34.82       25.20      7.19 o 
   4   8   1      154.24      146.66      4.46 o 
   5   8   1      211.39      203.76      4.82 o 
   6   8   1      292.64      295.48      6.02 o 
   7   8   1      197.05      187.00     10.41 o 
   8   8   1      219.51      211.97     18.75 o 
   9   8   1     1060.40     1131.48     23.93 o 
  10   8   1       12.26       16.64      2.29 o 
  11   8   1      280.89      289.86     11.36 o 
  12   8   1        0.15        1.48      7.09 o 
  13   8   1      215.38      182.07     11.78 o 
 -13   9   1      178.49      141.45     12.45 o 
 -12   9   1      185.50      145.67      9.36 o 
 -11   9   1       17.90       14.63      5.32 o 
 -10   9   1      252.28      230.45      7.77 o 
  -9   9   1        7.88        7.49      4.26 o 
  -8   9   1      300.77      305.96      7.27 o 
  -7   9   1      264.15      248.16      9.28 o 
  -6   9   1      632.72      633.18     11.00 o 
  -5   9   1     1003.89     1014.54     15.14 o 
  -4   9   1      213.12      224.34      5.37 o 
  -3   9   1      444.17      465.81      8.46 o 
  -2   9   1        1.05        0.57      2.68 o 
  -1   9   1       79.35       79.42      6.25 o 
   0   9   1        0.34        0.85      1.95 o 
   1   9   1      109.32      121.09      7.57 o 
   2   9   1       58.94       54.93      5.30 o 
   3   9   1     1117.48     1146.15     17.93 o 
   4   9   1       23.79       18.77      4.16 o 
   5   9   1      964.41      954.73     15.18 o 
   6   9   1      710.69      715.91     12.15 o 
   7   9   1      221.22      216.53     11.36 o 
   8   9   1      522.28      518.25     11.95 o 
   9   9   1      108.49      103.04     11.17 o 
  10   9   1       31.38       37.50      3.89 o 
  11   9   1       62.11       49.27      8.78 o 
  12   9   1       73.68       66.42      9.36 o 
 -11  10   1      573.83      623.86     26.14 o 
 -10  10   1       25.52       31.64      6.36 o 
  -9  10   1      201.59      217.59     10.08 o 
  -8  10   1      907.29      891.06     17.56 o 
  -7  10   1      560.08      588.38     11.93 o 
  -6  10   1      527.15      543.81     11.02 o 
  -5  10   1      304.65      303.72      7.10 o 
  -4  10   1      356.57      369.57      8.01 o 
  -3  10   1      375.36      361.01      7.55 o 
  -2  10   1     2728.49     2782.05     37.07 o 
  -1  10   1      137.48      137.81      9.46 o 
   0  10   1     1808.69     1872.64     21.28 o 
   1  10   1      155.35      153.94      6.63 o 
   2  10   1     4012.21     4228.41     46.23 o 
   3  10   1        2.85        2.18      4.69 o 
   4  10   1      261.25      277.93     20.26 o 
   5  10   1      296.04      297.94      7.81 o 
   6  10   1      403.50      426.33     13.63 o 
   7  10   1      397.35      441.61     43.76 o 
   8  10   1      585.13      583.33     28.43 o 
   9  10   1      877.51      922.71     28.11 o 
  10  10   1       46.74       30.73     11.81 o 
  11  10   1      665.24      744.07     63.13 o 
  -9  11   1      121.89      104.91     20.25 o 
  -8  11   1      116.06      100.68      8.52 o 
  -7  11   1       60.45       70.84      8.52 o 
  -6  11   1       16.60       17.44      6.05 o 
  -5  11   1      202.93      177.03      7.87 o 
  -4  11   1       23.61       17.49      4.36 o 
  -3  11   1        6.35       16.53      9.46 o 
  -2  11   1       80.89       85.61      7.00 o 
  -1  11   1      258.26      280.69      8.14 o 
   0  11   1        0.09       -4.79      4.79 o 
   1  11   1      313.87      315.21     10.80 o 
   2  11   1       42.88       35.54      3.35 o 
   3  11   1        2.12        5.15      4.24 o 
   4  11   1       34.65       42.98      4.92 o 
   5  11   1       11.92        8.60      5.44 o 
   6  11   1       32.48       29.55      5.27 o 
   7  11   1       23.57       27.98     15.33 o 
   8  11   1      147.50      107.07     10.56 o 
   9  11   1      296.90      258.01     15.62 o 
  -7  12   1      116.61      113.08     17.26 o 
  -6  12   1      281.02      258.83     19.01 o 
  -5  12   1        8.32        5.44     10.76 o 
  -4  12   1      492.19      457.79     26.13 o 
  -3  12   1       51.34       84.42     11.05 o 
  -2  12   1      807.36      790.87     28.31 o 
  -1  12   1      233.03      194.11     15.90 o 
   0  12   1      103.70      103.64     11.17 o 
   1  12   1       28.06       26.37      7.90 o 
   2  12   1      316.47      283.20     25.00 o 
   3  12   1        0.62       13.94     10.03 o 
   4  12   1      405.24      439.33     18.19 o 
   5  12   1      144.33      130.66     12.87 o 
   6  12   1      187.08      170.78     21.20 o 
 -18   0   2      121.90      126.43     30.66 o 
 -17   0   2      794.73      747.69     28.07 o 
 -16   0   2      277.33      287.85     14.01 o 
 -15   0   2     3652.94     3660.87     66.67 o 
 -14   0   2        3.11        6.81      3.78 o 
 -13   0   2     1921.59     2155.16     33.93 o 
 -12   0   2       53.37       57.15      4.54 o 
 -11   0   2     4966.09     4896.62     68.86 o 
 -10   0   2      744.05      794.51     13.29 o 
  -9   0   2     1101.03      952.77     14.85 o 
  -8   0   2     2189.18     2119.14     29.52 o 
  -7   0   2       74.00      137.81      3.79 o 
  -6   0   2     5709.82     5629.49     68.66 o 
  -5   0   2     9987.22    10290.07    114.47 o 
  -4   0   2    18907.01    19378.17    229.91 o 
  -3   0   2     5156.24     5102.29     60.95 o 
  -2   0   2    10535.80    10167.59    130.52 o 
  -1   0   2     5567.42     5344.76     69.43 o 
   0   0   2    37383.40    35787.82    556.57 o 
   1   0   2      383.60      383.00      4.94 o 
   2   0   2     2489.17     2391.08     26.08 o 
   3   0   2     1142.98     1132.42     13.39 o 
   4   0   2     9271.03     8935.54    100.25 o 
   5   0   2      260.40      192.22      3.79 o 
   6   0   2     5959.64     5719.56     75.08 o 
   7   0   2     2382.99     2329.47     32.23 o 
   8   0   2     2000.53     2003.93     30.98 o 
   9   0   2     4221.15     4199.82     56.76 o 
  10   0   2     1146.56     1160.05     20.16 o 
  11   0   2     6285.73     6343.31     97.82 o 
  12   0   2      483.79      470.85     11.75 o 
  13   0   2     1741.87     1784.05     31.61 o 
  14   0   2       59.66       57.91      6.06 o 
  15   0   2     1673.55     1674.83     45.66 o 
  16   0   2        2.92        8.32     10.97 o 
  17   0   2      912.22      806.67     38.70 o 
 -18   1   2       96.91       94.78     14.89 o 
 -17   1   2        8.57        7.75      6.55 o 
 -16   1   2      445.39      466.00     10.93 o 
 -15   1   2       78.74       71.63      3.61 o 
 -14   1   2      288.98      274.50      6.02 o 
 -13   1   2       15.24        7.19      2.80 o 
 -12   1   2      960.71      930.64     17.67 o 
 -11   1   2       72.71       64.29      3.07 o 
 -10   1   2      803.88      842.49     10.05 o 
  -9   1   2      240.21      222.54      3.82 o 
  -8   1   2     2676.78     2690.00     26.12 o 
  -7   1   2     3758.99     3931.73     37.54 o 
  -6   1   2     3880.88     3979.86     37.17 o 
  -5   1   2       41.15       37.47      1.45 o 
  -4   1   2      136.48      125.36      2.00 o 
  -3   1   2     1021.91      987.46      8.93 o 
  -2   1   2      115.79      136.20      4.55 o 
  -1   1   2       38.87       43.53      2.27 o 
   0   1   2     6180.70     6166.85     50.49 o 
   1   1   2    11499.33    11398.98     86.69 o 
   2   1   2      339.28      404.14      4.03 o 
   3   1   2     6645.27     6643.17     52.70 o 
   4   1   2        3.28        7.77      1.70 o 
   5   1   2       31.57       55.86      1.45 o 
   6   1   2      901.45      935.20     10.34 o 
   7   1   2      121.84      126.69      2.91 o 
   8   1   2     1476.89     1432.47     15.34 o 
   9   1   2       69.98       75.48      2.45 o 
  10   1   2     1329.68     1331.05     19.98 o 
  11   1   2     2261.00     2300.54     25.47 o 
  12   1   2       19.84       18.65      2.29 o 
  13   1   2        4.50        4.84      3.34 o 
  14   1   2      259.94      243.36     13.63 o 
  15   1   2      175.02      157.16      6.86 o 
  16   1   2      172.90      146.97      8.83 o 
  17   1   2      117.16      119.10     17.41 o 
 -18   2   2       13.72       10.22      8.29 o 
 -17   2   2      822.73      838.03     24.33 o 
 -16   2   2      239.15      241.82      8.63 o 
 -15   2   2     1225.36     1215.89     17.86 o 
 -14   2   2       15.90       13.11      3.07 o 
 -13   2   2      404.94      430.04      7.22 o 
 -12   2   2       13.90       14.82      3.41 o 
 -11   2   2      186.55      205.83      4.09 o 
 -10   2   2     1068.27     1089.73     15.02 o 
  -9   2   2     1738.45     1649.94     21.57 o 
  -8   2   2      928.79      911.12     10.48 o 
  -7   2   2     1478.59     1412.62     14.22 o 
  -6   2   2      917.31      904.26     18.09 o 
  -5   2   2     2437.19     2386.34     22.77 o 
  -4   2   2     3036.33     3001.26     28.40 o 
  -3   2   2        4.00        8.93      1.18 o 
  -2   2   2     2684.98     2639.43     24.02 o 
  -1   2   2     1226.93     1228.10     11.96 o 
   0   2   2    26278.45    27608.68    237.38 o 
   1   2   2     5208.76     5392.88     46.53 o 
   2   2   2     1359.54     1272.80     12.07 o 
   3   2   2       19.73       19.12      1.65 o 
   4   2   2     2939.39     2820.13     29.37 o 
   5   2   2       65.52      104.32      1.89 o 
   6   2   2      391.28      368.19      7.97 o 
   7   2   2     2434.78     2373.31     26.08 o 
   8   2   2      190.69      199.43      3.61 o 
   9   2   2     2361.34     2360.47     24.82 o 
  10   2   2      673.95      678.73      8.57 o 
  11   2   2     1648.31     1638.30     20.04 o 
  12   2   2        5.55        3.98      2.46 o 
  13   2   2      691.25      701.37      9.66 o 
  14   2   2        1.70        6.65      2.84 o 
  15   2   2      270.95      260.17      8.28 o 
  16   2   2       38.70       50.72      9.08 o 
 -17   3   2        6.43       -3.63      6.79 o 
 -16   3   2     1069.36     1088.19     22.03 o 
 -15   3   2        5.27        4.10      6.43 o 
 -14   3   2     2908.57     2793.79     34.46 o 
 -13   3   2      100.91      106.02      9.65 o 
 -12   3   2     5263.55     5411.74     54.72 o 
 -11   3   2      210.77      210.20      4.26 o 
 -10   3   2     4871.82     4881.87     47.91 o 
  -9   3   2     1557.72     1513.42     33.94 o 
  -8   3   2     5328.77     5400.17     51.13 o 
  -7   3   2     5688.34     5930.23     91.85 o 
  -6   3   2     2408.43     2300.99     24.45 o 
  -5   3   2     3658.59     3507.02     34.46 o 
  -4   3   2     3556.82     3558.57     34.82 o 
  -3   3   2     5004.32     4798.76     44.84 o 
  -2   3   2      852.97      850.85     10.29 o 
  -1   3   2     9084.09     8841.21    101.76 o 
   0   3   2     1116.31     1176.91     11.62 o 
   1   3   2    10509.68    10375.51     90.44 o 
   2   3   2     3118.25     3071.33     30.28 o 
   3   3   2     5942.18     5833.12     62.99 o 
   4   3   2     5896.81     5911.42     63.38 o 
   5   3   2     2965.97     2812.39     32.57 o 
   6   3   2     1548.50     1447.81     16.03 o 
   7   3   2     4431.80     4409.60     43.53 o 
   8   3   2     1097.07     1049.81     13.30 o 
   9   3   2     2077.81     2083.59     25.22 o 
  10   3   2     1633.71     1628.81     20.51 o 
  11   3   2     1040.82     1048.43     14.83 o 
  12   3   2     1444.27     1462.22     18.79 o 
  13   3   2        1.71        6.67      5.68 o 
  14   3   2     1610.00     1634.35     25.55 o 
  15   3   2       63.75       63.13      6.16 o 
  16   3   2      599.59      557.39     19.94 o 
 -17   4   2       92.18       87.43     10.30 o 
 -16   4   2       63.63       66.92      9.08 o 
 -15   4   2      131.20      128.57      5.95 o 
 -14   4   2        6.39       -0.64      4.35 o 
 -13   4   2       57.08       54.75      3.78 o 
 -12   4   2       15.06        8.83      5.11 o 
 -11   4   2       11.92        9.01      2.64 o 
 -10   4   2      663.56      635.27      9.30 o 
  -9   4   2      395.94      386.46      5.99 o 
  -8   4   2        1.52        0.19      4.35 o 
  -7   4   2      682.09      661.34      8.46 o 
  -6   4   2        4.68        7.73      2.84 o 
  -5   4   2      357.86      373.51      4.96 o 
  -4   4   2        7.09       16.35      1.61 o 
  -3   4   2      405.20      474.68      5.73 o 
  -2   4   2     2348.76     2483.24     24.03 o 
  -1   4   2       13.22       18.23      1.45 o 
   0   4   2      663.02      648.62      9.32 o 
   1   4   2        0.12        2.65      1.34 o 
   2   4   2      751.93      755.13     10.84 o 
   3   4   2      689.91      703.38      8.46 o 
   4   4   2      693.23      729.20      9.95 o 
   5   4   2        3.01        8.48      2.71 o 
   6   4   2       22.82       33.36      4.54 o 
   7   4   2     1418.64     1450.79     19.12 o 
   8   4   2      410.13      390.25      4.63 o 
   9   4   2      453.31      462.49      6.56 o 
  10   4   2        3.16        0.35      2.08 o 
  11   4   2      255.67      256.59     16.10 o 
  12   4   2        3.84        6.43      2.72 o 
  13   4   2       31.85       29.16      2.94 o 
  14   4   2       16.22       13.13      4.12 o 
  15   4   2        3.85        3.27      5.55 o 
  16   4   2      139.77      139.25      8.60 o 
 -16   5   2      439.51      405.29     41.49 o 
 -15   5   2       20.11       31.40      6.62 o 
 -14   5   2      785.65      796.98     12.24 o 
 -13   5   2       32.17       28.02      3.41 o 
 -12   5   2      839.22      868.40     12.53 o 
 -11   5   2     1443.21     1505.66     27.21 o 
 -10   5   2     4537.03     4576.18     49.16 o 
  -9   5   2     1141.31     1138.78     28.14 o 
  -8   5   2     2177.04     2175.32     26.54 o 
  -7   5   2      625.87      628.51     10.25 o 
  -6   5   2     2055.13     1999.80     22.23 o 
  -5   5   2      268.95      231.77      3.72 o 
  -4   5   2      262.83      265.56      4.93 o 
  -3   5   2     1181.46     1065.32     12.15 o 
  -2   5   2        4.81        9.63      1.99 o 
  -1   5   2     7900.49     8239.86     83.30 o 
   0   5   2        8.01       10.48      2.84 o 
   1   5   2     3791.85     3750.81     35.56 o 
   2   5   2     1242.80     1328.67     14.81 o 
   3   5   2     1270.66     1175.22     13.91 o 
   4   5   2      554.77      558.04     11.77 o 
   5   5   2     1203.77     1206.69     16.28 o 
   6   5   2      891.80      848.59     13.30 o 
   7   5   2     2266.15     2447.25     31.13 o 
   8   5   2      349.31      333.77      5.61 o 
   9   5   2     1816.55     1772.29     32.02 o 
  10   5   2     1398.23     1443.00     23.79 o 
  11   5   2      284.44      282.00      9.85 o 
  12   5   2      774.06      769.88     15.94 o 
  13   5   2        0.62        2.68      1.72 o 
  14   5   2      326.08      348.32      9.09 o 
  15   5   2        0.89       14.54      3.20 o 
 -16   6   2        3.54       -2.72      6.44 o 
 -15   6   2     1608.39     1662.13     41.56 o 
 -14   6   2        4.61        8.41      6.81 o 
 -13   6   2     2284.13     2307.53     29.50 o 
 -12   6   2        8.90        4.14      3.65 o 
 -11   6   2      161.10      155.88      4.62 o 
 -10   6   2      113.59      107.49      4.06 o 
  -9   6   2      344.22      370.78      7.39 o 
  -8   6   2      883.64      902.35     11.57 o 
  -7   6   2     2422.57     2422.48     33.28 o 
  -6   6   2     2761.37     2734.38     28.80 o 
  -5   6   2     1667.25     1735.67     19.81 o 
  -4   6   2     3609.04     3631.54     38.73 o 
  -3   6   2     1191.55     1149.99     13.61 o 
  -2   6   2     7404.20     7491.65     77.34 o 
  -1   6   2       15.24       10.94      1.99 o 
   0   6   2     2025.46     1986.52     21.10 o 
   1   6   2       76.73      105.84      6.62 o 
   2   6   2     5135.00     5052.63     52.60 o 
   3   6   2       10.13       12.92      1.89 o 
   4   6   2     3518.21     3486.74     40.18 o 
   5   6   2      831.37      837.35     12.92 o 
   6   6   2     1873.62     1873.89     23.01 o 
   7   6   2     2155.15     2155.29     28.98 o 
   8   6   2     1220.55     1297.65     37.08 o 
   9   6   2     2211.27     2262.28     27.31 o 
  10   6   2        7.01       11.22      2.21 o 
  11   6   2     1011.70     1078.22     17.68 o 
  12   6   2       11.37       16.33      5.85 o 
  13   6   2     1402.80     1485.90     29.97 o 
  14   6   2       16.06       13.76     12.49 o 
  15   6   2      644.84      541.40     20.91 o 
 -15   7   2      267.55      262.18     14.77 o 
 -14   7   2       24.51       25.59      8.36 o 
 -13   7   2       66.48       51.01      6.81 o 
 -12   7   2        8.03        6.04      3.55 o 
 -11   7   2       62.62       55.90      3.50 o 
 -10   7   2        1.83        1.95      6.81 o 
  -9   7   2      932.39      947.73     12.71 o 
  -8   7   2      568.38      603.86     16.50 o 
  -7   7   2       26.78       27.41      2.63 o 
  -6   7   2       11.10       12.64      2.40 o 
  -5   7   2       44.94       45.15      5.30 o 
  -4   7   2      116.57      130.63      4.18 o 
  -3   7   2        6.43        1.16      5.49 o 
  -2   7   2       74.98       87.69      4.54 o 
  -1   7   2      397.34      385.55      5.61 o 
   0   7   2        5.99        5.89      1.82 o 
   1   7   2      492.51      490.82     10.05 o 
   2   7   2       32.75       28.76      2.53 o 
   3   7   2       91.56       80.75      6.25 o 
   4   7   2        2.78        0.59      2.52 o 
   5   7   2       57.51       49.43      7.57 o 
   6   7   2       55.94       57.83      4.54 o 
   7   7   2      122.08      129.77      4.28 o 
   8   7   2       51.20       45.09      3.53 o 
   9   7   2       29.28       21.90      5.87 o 
  10   7   2       10.95        8.66      2.91 o 
  11   7   2       12.72       15.36      2.21 o 
  12   7   2       99.76       88.95      6.13 o 
  13   7   2       16.69       16.90      6.94 o 
  14   7   2        1.30       -7.48      7.48 o 
 -14   8   2       40.80       38.84      9.09 o 
 -13   8   2      792.94      788.01     25.48 o 
 -12   8   2      110.30      100.69      6.14 o 
 -11   8   2      811.01      848.49     14.61 o 
 -10   8   2       84.19       82.26      4.73 o 
  -9   8   2      172.83      176.82      4.92 o 
  -8   8   2     1236.61     1269.35     23.19 o 
  -7   8   2     1094.93     1107.25     20.52 o 
  -6   8   2      542.87      559.75      9.38 o 
  -5   8   2      153.53      156.95      5.68 o 
  -4   8   2     1404.44     1413.01     19.26 o 
  -3   8   2     1154.50     1160.35     18.82 o 
  -2   8   2     3409.74     3378.34     37.98 o 
  -1   8   2       41.88       40.42      2.64 o 
   0   8   2     2630.12     2588.69     27.81 o 
   1   8   2      114.82      129.71      3.87 o 
   2   8   2     4561.36     4632.17     52.47 o 
   3   8   2      122.80      127.83      4.06 o 
   4   8   2      358.94      363.55      7.12 o 
   5   8   2      105.62       98.02     10.03 o 
   6   8   2      412.41      417.59     29.94 o 
   7   8   2      273.10      255.51      7.99 o 
   8   8   2      462.78      485.85      7.84 o 
   9   8   2     2225.95     2265.11     30.00 o 
  10   8   2      212.45      207.67      6.44 o 
  11   8   2     1004.43     1122.38     22.63 o 
  12   8   2       94.09       74.96     10.30 o 
  13   8   2      436.97      435.69     19.36 o 
 -13   9   2       30.72       17.60     15.33 o 
 -12   9   2      909.21      938.45     29.92 o 
 -11   9   2       19.57        7.90      8.69 o 
 -10   9   2     1163.19     1116.89     22.52 o 
  -9   9   2      401.10      395.23      9.01 o 
  -8   9   2      556.95      552.00     10.75 o 
  -7   9   2      385.57      359.39      7.91 o 
  -6   9   2      904.53      909.92     14.38 o 
  -5   9   2     1695.22     1686.12     23.52 o 
  -4   9   2      156.66      141.65      4.90 o 
  -3   9   2     1379.25     1408.72     20.74 o 
  -2   9   2       79.12       83.58      4.14 o 
  -1   9   2      651.36      703.81      9.52 o 
   0   9   2       18.61       18.16      2.29 o 
   1   9   2     1114.53     1128.01     16.02 o 
   2   9   2      510.22      512.24     10.24 o 
   3   9   2      896.08      918.01     14.24 o 
   4   9   2      127.00      123.77      5.00 o 
   5   9   2     1071.18     1092.59     18.81 o 
   6   9   2      886.37      912.89     16.03 o 
   7   9   2      192.69      189.64      4.81 o 
   8   9   2      296.98      309.98     12.50 o 
   9   9   2      485.31      471.10     36.76 o 
  10   9   2      117.63      143.15      9.42 o 
  11   9   2       39.40       32.74      9.63 o 
  12   9   2      387.47      350.24     17.95 o 
 -11  10   2       39.60       11.73     16.71 o 
 -10  10   2       54.52       38.14      7.98 o 
  -9  10   2       38.98       42.44      6.55 o 
  -8  10   2        0.38       -1.51      4.79 o 
  -7  10   2       64.47       55.67      5.06 o 
  -6  10   2       26.24       26.34      4.18 o 
  -5  10   2      143.50      142.73      5.75 o 
  -4  10   2      238.67      219.97     14.77 o 
  -3  10   2       72.73       72.00      4.41 o 
  -2  10   2      127.71      123.42      4.28 o 
  -1  10   2      296.99      300.33     15.72 o 
   0  10   2       66.38       63.15      3.48 o 
   1  10   2       15.65       12.79      3.34 o 
   2  10   2      185.50      190.11      5.44 o 
   3  10   2      292.04      288.93     12.69 o 
   4  10   2       22.75        9.71      4.27 o 
   5  10   2        0.13      -11.86     19.49 o 
   6  10   2        5.65       -2.34      7.00 o 
   7  10   2       75.56       85.69      8.69 o 
   8  10   2      169.09      172.38     14.58 o 
   9  10   2      217.50      190.64     12.54 o 
  10  10   2        7.99        2.74     10.51 o 
  -9  11   2      350.85      342.19     27.65 o 
  -8  11   2      868.82      881.25     27.33 o 
  -7  11   2      101.16       90.45      9.21 o 
  -6  11   2      574.59      571.50     16.65 o 
  -5  11   2      554.58      530.78     13.53 o 
  -4  11   2      394.77      416.33     10.31 o 
  -3  11   2      382.83      412.96     14.40 o 
  -2  11   2      101.93      106.50      5.45 o 
  -1  11   2      776.71      801.45     36.99 o 
   0  11   2       27.97       31.42      6.24 o 
   1  11   2      695.99      712.23     11.65 o 
   2  11   2      108.16      107.21      5.60 o 
   3  11   2      888.07      888.88     42.31 o 
   4  11   2        8.66       19.11      5.44 o 
   5  11   2      576.87      571.05     18.58 o 
   6  11   2      210.22      191.69     10.70 o 
   7  11   2      165.38      134.25     16.28 o 
   8  11   2      775.90      811.13     30.49 o 
  -6  12   2      111.98       56.05     14.39 o 
  -5  12   2      179.67      196.84     17.25 o 
  -4  12   2      270.72      264.84     21.97 o 
  -3  12   2      127.59      114.70     14.01 o 
  -2  12   2      371.77      341.46     16.32 o 
  -1  12   2       20.17       36.73      8.99 o 
   0  12   2      313.26      303.70     14.92 o 
   1  12   2        1.27       -5.56      5.94 o 
   2  12   2      308.45      275.68     16.45 o 
   3  12   2        8.82       25.76     21.57 o 
   4  12   2      205.41      225.35     17.61 o 
   5  12   2      130.23      162.87     13.44 o 
 -18   1   3      305.47      295.22     21.59 o 
 -17   1   3       22.45       18.73      6.42 o 
 -16   1   3     1215.96     1324.42     31.53 o 
 -15   1   3       56.51       50.08      3.99 o 
 -14   1   3     2411.37     2329.21     27.70 o 
 -13   1   3      189.18      162.85      8.71 o 
 -12   1   3     4389.52     4454.30     63.74 o 
 -11   1   3      892.59      846.29     10.86 o 
 -10   1   3     4263.29     4305.29     42.24 o 
  -9   1   3      226.99      196.78      3.72 o 
  -8   1   3     4484.44     4588.49     43.85 o 
  -7   1   3     4190.33     4293.80     39.16 o 
  -6   1   3     5320.70     5348.05     44.53 o 
  -5   1   3     1366.29     1302.68     12.02 o 
  -4   1   3     2615.76     2591.18     22.68 o 
  -3   1   3     3709.73     3510.09     31.40 o 
  -2   1   3      148.66      137.37      2.41 o 
  -1   1   3    17176.19    16812.02    145.55 o 
   0   1   3     3156.47     3265.22     26.29 o 
   1   1   3     9411.55     9012.63     69.08 o 
   2   1   3      594.80      540.53      5.09 o 
   3   1   3    10923.11    10818.65     82.68 o 
   4   1   3     3407.25     3398.98     27.79 o 
   5   1   3     2625.63     2553.58     21.86 o 
   6   1   3      822.00      767.96      8.55 o 
   7   1   3     2480.38     2398.83     23.31 o 
   8   1   3     1758.18     1676.58     18.18 o 
   9   1   3      871.92      880.30     10.43 o 
  10   1   3     2061.68     2037.90     22.55 o 
  11   1   3     1415.98     1465.91     17.28 o 
  12   1   3      131.86      119.41      3.87 o 
  13   1   3        1.00        3.03      2.94 o 
  14   1   3     1540.07     1579.31     37.27 o 
  15   1   3       98.16      100.28      7.71 o 
  16   1   3      408.42      398.78     24.44 o 
 -17   2   3      469.68      418.33     14.97 o 
 -16   2   3      140.64      133.21      6.52 o 
 -15   2   3     1730.95     1758.43     24.68 o 
 -14   2   3       16.22       10.77      3.45 o 
 -13   2   3      832.50      894.37     12.85 o 
 -12   2   3      153.09      139.45      3.99 o 
 -11   2   3     2372.87     2330.18     24.86 o 
 -10   2   3      627.63      596.61      7.83 o 
  -9   2   3     1517.58     1454.05     15.36 o 
  -8   2   3     1224.97     1194.35     12.79 o 
  -7   2   3      263.63      213.53      3.45 o 
  -6   2   3     4477.85     4440.14     41.82 o 
  -5   2   3     3741.39     3851.19     34.62 o 
  -4   2   3     5511.83     5299.80     48.87 o 
  -3   2   3      549.05      491.02      5.09 o 
  -2   2   3     4283.73     4161.86     38.66 o 
  -1   2   3     4261.05     4348.47     38.81 o 
   0   2   3     5367.68     5200.00     42.92 o 
   1   2   3      109.78      125.31      2.08 o 
   2   2   3     3890.81     3755.10     31.63 o 
   3   2   3       76.87       71.75      1.61 o 
   4   2   3     6330.35     6411.51     59.25 o 
   5   2   3       20.72       16.19      1.61 o 
   6   2   3     1638.44     1591.55     15.41 o 
   7   2   3     2643.95     2719.15     27.89 o 
   8   2   3      682.17      661.08      8.75 o 
   9   2   3     2032.76     2034.85     23.67 o 
  10   2   3      151.13      154.50      3.82 o 
  11   2   3     3985.69     4003.66     43.80 o 
  12   2   3      140.22      136.45      6.06 o 
  13   2   3      684.27      705.77     15.93 o 
  14   2   3       31.61       39.14      4.18 o 
  15   2   3      688.63      654.44     19.06 o 
  16   2   3      119.58      124.55      8.60 o 
 -17   3   3        1.08       -8.14     10.01 o 
 -16   3   3       27.66       29.37      5.50 o 
 -15   3   3        6.03        1.88      3.87 o 
 -14   3   3       97.17       90.53      4.28 o 
 -13   3   3       40.20       33.36      5.87 o 
 -12   3   3      292.98      292.86      5.87 o 
 -11   3   3      292.45      287.98      5.18 o 
 -10   3   3      582.36      577.74     12.71 o 
  -9   3   3        7.65        7.90      2.46 o 
  -8   3   3       44.26       46.18      2.36 o 
  -7   3   3       74.87       79.88      2.68 o 
  -6   3   3      252.75      258.46      3.88 o 
  -5   3   3       24.34       20.21      2.84 o 
  -4   3   3       35.36       46.18      1.87 o 
  -3   3   3       36.41       54.25      2.09 o 
  -2   3   3        4.14        6.39      1.54 o 
  -1   3   3     2266.14     2372.09     21.81 o 
   0   3   3        0.58        3.78      1.61 o 
   1   3   3        3.22        4.30      1.45 o 
   2   3   3      119.59      130.15      2.09 o 
   3   3   3       76.63       69.37      2.24 o 
   4   3   3      193.21      210.36     12.50 o 
   5   3   3      683.74      739.85      9.83 o 
   6   3   3        4.22        5.15      2.09 o 
   7   3   3      331.49      338.62      5.83 o 
   8   3   3        2.59        6.91      1.09 o 
   9   3   3      181.85      177.05      3.48 o 
  10   3   3      144.69      141.57      4.73 o 
  11   3   3       16.11       15.90      2.14 o 
  12   3   3        7.22        7.49      2.64 o 
  13   3   3        3.38        0.35      3.34 o 
  14   3   3      145.58      162.25     18.93 o 
  15   3   3       80.79       73.53      7.76 o 
 -17   4   3     1458.42     1588.74     67.65 o 
 -16   4   3      127.56      128.78      7.48 o 
 -15   4   3     1912.74     1949.86     28.57 o 
 -14   4   3        1.99        3.75      3.45 o 
 -13   4   3     2148.67     2160.39     25.24 o 
 -12   4   3       10.35       11.29      3.59 o 
 -11   4   3      503.88      506.19      7.91 o 
 -10   4   3      586.60      580.11      7.99 o 
  -9   4   3     1385.19     1409.79     21.32 o 
  -8   4   3     3374.75     3412.41     35.42 o 
  -7   4   3     3923.42     3847.18     37.39 o 
  -6   4   3     3673.59     3679.67     35.48 o 
  -5   4   3     2137.58     2192.50     21.79 o 
  -4   4   3     5814.74     5901.78     55.51 o 
  -3   4   3     1020.96      988.04     11.00 o 
  -2   4   3     3280.43     3047.83     29.23 o 
  -1   4   3       87.45      106.80      2.46 o 
   0   4   3    10870.47    11110.05    101.59 o 
   1   4   3     3700.71     4062.19     37.05 o 
   2   4   3     4928.09     4775.32     43.26 o 
   3   4   3       26.68       41.87      3.78 o 
   4   4   3     3776.64     3854.51     67.79 o 
   5   4   3     1040.65     1070.56     12.95 o 
   6   4   3     1786.46     1743.12     25.19 o 
   7   4   3     4282.57     4498.27     49.18 o 
   8   4   3      696.71      734.77     10.56 o 
   9   4   3     2912.05     2815.21     38.22 o 
  10   4   3      825.52      836.38     26.76 o 
  11   4   3      811.61      790.64     15.51 o 
  12   4   3       42.45       39.59      5.00 o 
  13   4   3     2061.74     2098.35     38.52 o 
  14   4   3       18.31       17.57     10.03 o 
  15   4   3     1379.26     1414.46     67.64 o 
 -16   5   3      215.65      198.78     20.83 o 
 -15   5   3      134.81      143.95      6.08 o 
 -14   5   3      885.80      902.30     14.25 o 
 -13   5   3       36.66       39.07      3.78 o 
 -12   5   3     2066.94     2165.56     24.64 o 
 -11   5   3      200.81      187.07      5.11 o 
 -10   5   3      585.75      553.95      7.99 o 
  -9   5   3     2614.33     2623.83     28.89 o 
  -8   5   3     2799.41     2868.81     30.71 o 
  -7   5   3      461.65      464.18      6.97 o 
  -6   5   3      865.92      854.01     10.01 o 
  -5   5   3      489.12      476.10      6.03 o 
  -4   5   3     1404.97     1418.52     15.61 o 
  -3   5   3     1405.66     1308.34     13.73 o 
  -2   5   3      117.36      104.46      4.35 o 
  -1   5   3     2867.38     2850.62     40.00 o 
   0   5   3      834.31      867.61      9.31 o 
   1   5   3     9068.03     9360.66     86.39 o 
   2   5   3      471.53      498.09      5.83 o 
   3   5   3      605.98      606.32      7.29 o 
   4   5   3      726.20      730.90      9.54 o 
   5   5   3      633.79      651.90      9.25 o 
   6   5   3      290.58      293.51      5.51 o 
   7   5   3      385.32      407.59      6.92 o 
   8   5   3      841.38      848.21     12.23 o 
   9   5   3      926.29      903.52     27.91 o 
  10   5   3      301.15      355.70     10.61 o 
  11   5   3      110.61      102.74      5.45 o 
  12   5   3      762.76      776.47     28.83 o 
  13   5   3       28.98       34.61      8.51 o 
  14   5   3      187.37      198.88     10.03 o 
  15   5   3        3.46        5.31     14.76 o 
 -16   6   3       63.03       66.88      8.25 o 
 -15   6   3       32.90       23.08      7.09 o 
 -14   6   3       73.98       56.75      5.16 o 
 -13   6   3      246.74      246.47      6.36 o 
 -12   6   3       55.68       54.65      3.55 o 
 -11   6   3      224.61      221.30      5.25 o 
 -10   6   3      122.28      112.58      8.33 o 
  -9   6   3      156.87      165.72      4.73 o 
  -8   6   3      529.14      539.80      8.20 o 
  -7   6   3       44.24       47.22      4.16 o 
  -6   6   3      243.28      256.42      5.68 o 
  -5   6   3      172.75      170.09      3.72 o 
  -4   6   3      843.96      869.61     11.09 o 
  -3   6   3      791.99      770.14      9.90 o 
  -2   6   3      653.86      609.01      8.16 o 
  -1   6   3        7.18        4.81      2.26 o 
   0   6   3     1027.39     1048.53     11.32 o 
   1   6   3       87.64      109.41      2.80 o 
   2   6   3      383.66      397.09      5.18 o 
   3   6   3       71.92       69.40      2.17 o 
   4   6   3      223.85      251.08      6.82 o 
   5   6   3        4.20        8.58      3.78 o 
   6   6   3      182.30      171.19      4.63 o 
   7   6   3       57.69       65.58      3.60 o 
   8   6   3       24.04       22.79      3.22 o 
   9   6   3      432.31      412.13     16.49 o 
  10   6   3      120.09      113.02      4.54 o 
  11   6   3      224.16      216.94     12.50 o 
  12   6   3       91.63       88.61      5.76 o 
  13   6   3      142.07      125.11      8.90 o 
  14   6   3        0.76       -3.72      7.75 o 
 -15   7   3       15.12       22.26      8.08 o 
 -14   7   3     1462.76     1596.02     38.57 o 
 -13   7   3        3.00        1.18      4.97 o 
 -12   7   3     1754.28     1758.50     23.23 o 
 -11   7   3       49.10       41.77      3.78 o 
 -10   7   3     4125.48     4274.50     48.61 o 
  -9   7   3      555.84      557.93      8.90 o 
  -8   7   3     1003.09     1005.03     13.63 o 
  -7   7   3      725.75      728.86     10.67 o 
  -6   7   3     1708.27     1734.04     20.77 o 
  -5   7   3     1498.79     1499.17     17.20 o 
  -4   7   3      394.54      360.73     10.99 o 
  -3   7   3     3102.05     3196.15     35.78 o 
  -2   7   3      323.89      336.94      5.76 o 
  -1   7   3     3062.87     3104.20     33.09 o 
   0   7   3        1.19        2.65      2.14 o 
   1   7   3     3679.37     3735.62     38.66 o 
   2   7   3     2373.54     2413.24     29.06 o 
   3   7   3     3206.25     3297.55     34.71 o 
   4   7   3      161.23      172.43      3.60 o 
   5   7   3     1585.74     1641.38     24.64 o 
   6   7   3     1467.24     1537.66     23.20 o 
   7   7   3     1342.85     1388.41     34.99 o 
   8   7   3      230.36      246.24      5.97 o 
   9   7   3      699.96      660.30     22.57 o 
  10   7   3      570.12      618.15     14.98 o 
  11   7   3      156.33      128.98      6.74 o 
  12   7   3     1039.35     1036.31     26.18 o 
  13   7   3       53.42       44.82     11.35 o 
 -14   8   3       19.39       16.62      9.24 o 
 -13   8   3      161.81      162.92     10.40 o 
 -12   8   3        2.75       10.23      6.05 o 
 -11   8   3        7.39       -2.08      4.73 o 
 -10   8   3       15.51       19.17      3.43 o 
  -9   8   3      155.39      152.83      5.87 o 
  -8   8   3      346.89      322.29      6.30 o 
  -7   8   3     1128.93     1164.25     27.17 o 
  -6   8   3      895.74      886.74     18.80 o 
  -5   8   3      280.90      285.62     13.64 o 
  -4   8   3       10.27       10.94      2.84 o 
  -3   8   3       16.57       14.09      3.22 o 
  -2   8   3      541.93      540.92      8.15 o 
  -1   8   3        2.16        2.46      2.41 o 
   0   8   3      129.71      136.32      3.61 o 
   1   8   3        6.82       10.78      2.53 o 
   2   8   3     2530.41     2575.09     30.66 o 
   3   8   3      351.64      347.89      8.53 o 
   4   8   3      400.56      402.99      8.91 o 
   5   8   3      345.79      333.08      7.46 o 
   6   8   3       66.25       70.37      8.52 o 
   7   8   3      677.66      676.01     32.62 o 
   8   8   3      176.67      188.24      9.84 o 
   9   8   3      589.90      600.38     11.56 o 
  10   8   3        4.28       20.15      9.46 o 
  11   8   3      104.44      115.05     10.17 o 
  12   8   3      109.89       84.38     10.51 o 
 -12   9   3      147.82      134.41      9.45 o 
 -11   9   3       31.49       28.51      9.63 o 
 -10   9   3      382.77      348.50     10.63 o 
  -9   9   3       48.37       45.70      5.87 o 
  -8   9   3      458.27      468.96     10.02 o 
  -7   9   3      123.76      106.81      5.18 o 
  -6   9   3      360.20      349.08      8.83 o 
  -5   9   3      239.85      257.63      6.55 o 
  -4   9   3       16.60       17.37      4.35 o 
  -3   9   3      376.11      395.64      6.97 o 
  -2   9   3       19.93       21.25      5.87 o 
  -1   9   3      109.24       99.25      3.87 o 
   0   9   3        1.94        5.85      2.64 o 
   1   9   3      468.60      479.61      8.26 o 
   2   9   3       42.16       41.85      3.18 o 
   3   9   3     1286.89     1340.88     20.34 o 
   4   9   3        3.79        8.22      4.54 o 
   5   9   3      546.84      540.66      9.17 o 
   6   9   3      266.37      269.77     10.27 o 
   7   9   3      268.73      283.68     14.43 o 
   8   9   3      122.39      144.13      8.15 o 
   9   9   3       66.82       68.25     21.76 o 
  10   9   3        6.00       24.38     16.27 o 
  11   9   3       86.24       74.36     11.18 o 
 -11  10   3      588.57      543.68     24.72 o 
 -10  10   3      191.12      150.27     11.19 o 
  -9  10   3      421.65      428.17     13.87 o 
  -8  10   3      426.52      401.66     11.48 o 
  -7  10   3      364.73      385.87     10.41 o 
  -6  10   3      694.39      682.96     17.83 o 
  -5  10   3       28.66       32.00      4.62 o 
  -4  10   3      907.86      852.73     15.41 o 
  -3  10   3      781.50      786.10     14.30 o 
  -2  10   3     1387.02     1388.50     29.47 o 
  -1  10   3      287.23      305.66      6.02 o 
   0  10   3      853.02      914.27     18.60 o 
   1  10   3        6.94        3.36      3.59 o 
   2  10   3     1759.54     1733.57     28.08 o 
   3  10   3        8.28       10.25      7.76 o 
   4  10   3      522.55      518.46     19.33 o 
   5  10   3      361.63      336.82      9.27 o 
   6  10   3      492.54      547.16     20.95 o 
   7  10   3      126.69      138.68      8.35 o 
   8  10   3      266.67      256.24     24.05 o 
   9  10   3      978.70     1054.37     48.58 o 
  -9  11   3        0.50       -6.96     10.19 o 
  -8  11   3       49.55       26.06     10.00 o 
  -7  11   3       95.06       91.51     10.69 o 
  -6  11   3      127.04      112.22      6.90 o 
  -5  11   3      303.26      268.38      9.44 o 
  -4  11   3       63.82       58.78      5.09 o 
  -3  11   3       23.42       22.75      4.90 o 
  -2  11   3        1.61        5.41      4.35 o 
  -1  11   3      149.73      161.72     15.52 o 
   0  11   3        1.04        5.54      4.33 o 
   1  11   3       70.67       68.54      5.30 o 
   2  11   3      158.02      131.46     16.28 o 
   3  11   3      185.74      174.31     12.49 o 
   4  11   3        8.04       16.05      7.96 o 
   5  11   3       23.17       24.45     14.76 o 
   6  11   3       17.08       18.63      8.69 o 
   7  11   3       96.97      103.23      8.62 o 
  -6  12   3      204.84      214.30     25.75 o 
  -5  12   3       13.54       39.73     20.06 o 
  -4  12   3      326.00      293.55     26.51 o 
  -3  12   3       80.53       77.61     10.22 o 
  -2  12   3      312.23      267.27     27.27 o 
  -1  12   3      181.09      186.36     21.01 o 
   0  12   3      261.29      244.09     14.68 o 
   1  12   3        0.01       -3.07      9.75 o 
   2  12   3      277.35      267.26     21.45 o 
   3  12   3        0.32       10.65     16.11 o 
   4  12   3       97.37       68.66     16.71 o 
 -17   0   4     1329.18     1385.31     45.59 o 
 -16   0   4      221.56      245.00     11.74 o 
 -15   0   4     2497.09     2510.83     55.33 o 
 -14   0   4       15.65       15.52      4.54 o 
 -13   0   4      778.94      868.69     19.35 o 
 -12   0   4      104.31       91.99      5.68 o 
 -11   0   4     2700.23     2740.60     45.93 o 
 -10   0   4      986.93     1006.09     16.34 o 
  -9   0   4     5433.47     5346.05     74.55 o 
  -8   0   4     5111.74     5123.46     64.47 o 
  -7   0   4     1876.12     1725.26     22.56 o 
  -6   0   4     7516.89     7692.22     92.88 o 
  -5   0   4     5361.08     5263.59     64.18 o 
  -4   0   4     5934.62     5817.83     70.85 o 
  -3   0   4       53.39       38.61      3.03 o 
  -2   0   4     1780.29     1638.29     21.09 o 
  -1   0   4     2009.89     2096.39     26.50 o 
   0   0   4     8981.98     8612.24    103.54 o 
   1   0   4      706.02      741.60      9.13 o 
   2   0   4     6001.24     5696.02     64.93 o 
   3   0   4      727.59      734.83      9.50 o 
   4   0   4     8225.00     8329.70     94.75 o 
   5   0   4       27.26       57.15      2.27 o 
   6   0   4     1051.92     1026.79     13.32 o 
   7   0   4     4183.19     4262.00     50.55 o 
   8   0   4      337.92      325.91      6.44 o 
   9   0   4     2633.51     2605.06     38.64 o 
  10   0   4      956.61      950.30     15.95 o 
  11   0   4     5221.08     5212.08     84.84 o 
  12   0   4      894.67      900.76     17.84 o 
  13   0   4     1132.85     1138.73     28.11 o 
  14   0   4      127.83      114.32     10.98 o 
  15   0   4      556.23      507.92     25.02 o 
 -17   1   4       41.88       33.62      7.81 o 
 -16   1   4      367.91      351.73     11.93 o 
 -15   1   4       21.61       23.30      4.14 o 
 -14   1   4      802.54      745.49     20.30 o 
 -13   1   4       22.54       15.01      3.45 o 
 -12   1   4      475.61      517.08      8.15 o 
 -11   1   4       46.10       43.40      3.18 o 
 -10   1   4      637.56      653.16     16.51 o 
  -9   1   4       32.43       29.27      2.80 o 
  -8   1   4     1967.66     1979.19     19.44 o 
  -7   1   4      141.67      138.04      2.95 o 
  -6   1   4      162.29      146.39      2.95 o 
  -5   1   4     2557.09     2581.63     22.97 o 
  -4   1   4      304.02      310.57     10.05 o 
  -3   1   4     2279.07     2228.51     21.47 o 
  -2   1   4       59.51       85.70      4.54 o 
  -1   1   4     2286.75     2195.85     21.24 o 
   0   1   4      226.02      227.87      2.80 o 
   1   1   4      142.83      122.68      2.09 o 
   2   1   4        6.80        9.31      1.34 o 
   3   1   4     1785.63     1777.44     15.15 o 
   4   1   4     1594.11     1633.44     13.62 o 
   5   1   4     1637.50     1597.02     16.03 o 
   6   1   4      304.95      280.27      4.36 o 
   7   1   4      751.26      741.74      7.50 o 
   8   1   4      316.60      306.08      4.15 o 
   9   1   4      108.03      113.04      3.07 o 
  10   1   4       25.59       29.93      3.78 o 
  11   1   4        3.05        3.23      7.38 o 
  12   1   4      183.69      186.75      4.18 o 
  13   1   4       10.79       17.95      5.49 o 
  14   1   4      292.59      297.23     21.02 o 
  15   1   4       16.20        7.28      8.33 o 
 -17   2   4      613.53      671.21     46.82 o 
 -16   2   4        3.91        7.62     10.78 o 
 -15   2   4      858.15      892.72     14.40 o 
 -14   2   4       63.24       58.04      3.87 o 
 -13   2   4      592.30      592.88     12.14 o 
 -12   2   4       37.10       35.86      4.92 o 
 -11   2   4      759.03      776.43     10.30 o 
 -10   2   4       78.07       68.78      4.16 o 
  -9   2   4     1054.76     1081.52     12.99 o 
  -8   2   4     2159.11     2158.36     21.07 o 
  -7   2   4     1129.45     1128.26     11.32 o 
  -6   2   4     4182.10     4230.79     38.79 o 
  -5   2   4      809.59      808.61     11.79 o 
  -4   2   4     4776.34     4867.09     44.10 o 
  -3   2   4      468.22      466.33      5.64 o 
  -2   2   4      214.56      156.41      3.07 o 
  -1   2   4      139.79      127.76      2.37 o 
   0   2   4     1204.31     1168.33     17.17 o 
   1   2   4     2503.12     2662.09     43.27 o 
   2   2   4     1776.54     1712.73     14.61 o 
   3   2   4      398.35      396.47      6.45 o 
   4   2   4     1752.77     1736.91     23.12 o 
   5   2   4      844.15      842.73      8.32 o 
   6   2   4     1473.68     1473.19     21.92 o 
   7   2   4     1481.86     1503.67     16.00 o 
   8   2   4      104.88      113.06      3.03 o 
   9   2   4      655.13      649.26      8.75 o 
  10   2   4      769.20      765.14     11.02 o 
  11   2   4      166.98      169.13      6.25 o 
  12   2   4       40.99       34.92      2.92 o 
  13   2   4      964.17      935.88     19.24 o 
  14   2   4        0.08        4.16      4.55 o 
  15   2   4      772.25      820.95     24.03 o 
 -17   3   4       72.22       43.91      8.33 o 
 -16   3   4     1701.94     1675.68     37.76 o 
 -15   3   4       31.60       36.04      4.36 o 
 -14   3   4     2053.57     2041.78     25.41 o 
 -13   3   4       47.24       39.98      3.34 o 
 -12   3   4     2562.69     2704.90     30.24 o 
 -11   3   4      135.92      138.31      4.09 o 
 -10   3   4     2400.37     2387.55     25.85 o 
  -9   3   4      563.52      531.53      7.07 o 
  -8   3   4     5377.60     5359.60     49.71 o 
  -7   3   4     1862.90     1888.11     19.44 o 
  -6   3   4     5662.36     5734.72     52.27 o 
  -5   3   4     1818.37     1771.64     17.28 o 
  -4   3   4     1560.85     1599.83     15.36 o 
  -3   3   4     3587.71     3410.69     40.41 o 
  -2   3   4      234.92      307.87      4.10 o 
  -1   3   4     8050.29     8148.45     67.25 o 
   0   3   4     2037.04     2144.18     19.55 o 
   1   3   4    12890.18    13154.55    115.76 o 
   2   3   4        9.55        9.76      1.54 o 
   3   3   4     7217.30     7137.01     61.72 o 
   4   3   4      521.22      525.62      6.47 o 
   5   3   4     2711.70     2703.16     28.53 o 
   6   3   4      661.81      622.67     15.18 o 
   7   3   4     1313.20     1394.31     17.06 o 
   8   3   4     2089.90     2074.61     25.69 o 
   9   3   4      666.94      654.78     18.40 o 
  10   3   4     1899.88     2009.78     29.04 o 
  11   3   4      495.44      494.07     10.24 o 
  12   3   4      222.64      232.77      7.20 o 
  13   3   4       13.11       16.48      8.70 o 
  14   3   4      679.88      703.33     18.77 o 
  15   3   4        8.26        8.84      8.47 o 
 -17   4   4        3.78       13.89     10.03 o 
 -16   4   4       17.74       16.92      6.02 o 
 -15   4   4      234.99      243.69      6.82 o 
 -14   4   4        4.11        2.87      5.11 o 
 -13   4   4      291.18      286.68      9.09 o 
 -12   4   4       24.43       25.27      3.18 o 
 -11   4   4      727.04      714.36     18.40 o 
 -10   4   4        0.36        1.46      3.03 o 
  -9   4   4       18.20       18.05      5.11 o 
  -8   4   4      123.88      127.36      3.61 o 
  -7   4   4       17.80       16.07      3.97 o 
  -6   4   4      749.60      747.88      8.85 o 
  -5   4   4       63.61       71.67      3.03 o 
  -4   4   4      442.61      427.92     12.33 o 
  -3   4   4      104.45      106.06      2.73 o 
  -2   4   4      289.06      312.86      4.10 o 
  -1   4   4     1313.93     1384.71     13.09 o 
   0   4   4      101.69      123.69      3.60 o 
   1   4   4     1250.10     1348.25     13.27 o 
   2   4   4      655.44      649.71      6.92 o 
   3   4   4       90.46       99.00      1.61 o 
   4   4   4      362.34      372.98      5.61 o 
   5   4   4      262.69      263.71      4.98 o 
   6   4   4      282.77      279.06      6.82 o 
   7   4   4       53.32       54.61      3.42 o 
   8   4   4      176.68      160.66      4.40 o 
   9   4   4       41.02       37.88      4.49 o 
  10   4   4       23.86       24.26      4.22 o 
  11   4   4      534.26      513.80     13.46 o 
  12   4   4       14.25       15.14      6.24 o 
  13   4   4        9.70       17.27      6.57 o 
  14   4   4        0.23       -8.02      8.02 o 
 -16   5   4      570.61      557.66     20.76 o 
 -15   5   4      140.97      146.15      7.57 o 
 -14   5   4     1237.30     1320.60     18.80 o 
 -13   5   4        0.83        0.47      3.27 o 
 -12   5   4     1553.86     1559.77     20.09 o 
 -11   5   4       14.86        7.22      3.41 o 
 -10   5   4     2904.72     2965.00     32.36 o 
  -9   5   4       46.95       49.37      3.34 o 
  -8   5   4      218.64      213.91      4.41 o 
  -7   5   4     1361.30     1361.30     14.94 o 
  -6   5   4     1530.51     1577.33     16.84 o 
  -5   5   4     2427.93     2427.02     24.85 o 
  -4   5   4      321.97      315.74      7.20 o 
  -3   5   4     1902.02     1943.54     19.27 o 
  -2   5   4      358.69      384.25      5.01 o 
  -1   5   4     2070.25     2108.76     20.49 o 
   0   5   4       12.02       16.99      2.26 o 
   1   5   4     2455.87     2532.64     24.02 o 
   2   5   4      881.93      905.04     17.67 o 
   3   5   4     3601.45     3574.35     38.75 o 
   4   5   4      140.74      135.21      5.30 o 
   5   5   4     2326.11     2320.03     26.57 o 
   6   5   4      778.66      782.92     14.24 o 
   7   5   4     1110.64     1142.50     27.18 o 
   8   5   4       79.06       90.71     11.54 o 
   9   5   4      250.15      258.38     13.45 o 
  10   5   4      683.80      666.75     12.71 o 
  11   5   4      107.06      101.76     15.52 o 
  12   5   4      171.73      189.00     30.67 o 
  13   5   4        1.70       -1.40      5.53 o 
  14   5   4      298.48      260.71     12.95 o 
 -15   6   4      995.07     1031.63     27.52 o 
 -14   6   4       11.26        7.23     10.60 o 
 -13   6   4      937.40      901.54     16.15 o 
 -12   6   4        6.92        9.08      3.48 o 
 -11   6   4      440.73      442.20      7.83 o 
 -10   6   4      552.18      558.23     12.13 o 
  -9   6   4     1107.00     1127.38     15.09 o 
  -8   6   4     2114.54     2169.03     24.28 o 
  -7   6   4     4147.29     4235.78     42.52 o 
  -6   6   4     2782.53     2777.12     28.84 o 
  -5   6   4      658.73      713.79      9.02 o 
  -4   6   4     1161.38     1120.86     12.94 o 
  -3   6   4      120.38      126.36      4.16 o 
  -2   6   4     1657.20     1681.45     18.69 o 
  -1   6   4        7.29       13.13      2.09 o 
   0   6   4     2268.24     2317.68     41.68 o 
   1   6   4      209.64      224.01      3.82 o 
   2   6   4     5184.85     5212.31     54.40 o 
   3   6   4      578.09      580.12      6.72 o 
   4   6   4     1539.50     1587.18     19.26 o 
   5   6   4      915.85      955.70     13.11 o 
   6   6   4      275.64      277.67     13.83 o 
   7   6   4     1883.65     1912.43     30.68 o 
   8   6   4      627.00      643.97     11.00 o 
   9   6   4     1801.18     1837.31     50.26 o 
  10   6   4      393.97      381.85     10.04 o 
  11   6   4      540.00      577.08     14.63 o 
  12   6   4      352.00      335.95     16.86 o 
  13   6   4      782.14      755.40     24.15 o 
 -14   7   4      106.36      107.44     17.60 o 
 -13   7   4        0.40        7.72      6.24 o 
 -12   7   4      557.66      534.84     10.16 o 
 -11   7   4      161.21      151.52      5.45 o 
 -10   7   4      163.36      145.62      4.69 o 
  -9   7   4      240.64      219.16      5.30 o 
  -8   7   4       96.66       85.05      6.81 o 
  -7   7   4       28.35       29.73      2.91 o 
  -6   7   4        5.41        2.65      2.72 o 
  -5   7   4       23.02       22.93      2.91 o 
  -4   7   4      955.22      922.52     12.59 o 
  -3   7   4      170.24      169.37      4.41 o 
  -2   7   4      180.86      189.73      9.47 o 
  -1   7   4       17.19       12.77      2.45 o 
   0   7   4      516.53      511.49      7.28 o 
   1   7   4      198.17      201.12      3.82 o 
   2   7   4      136.34      124.16      3.15 o 
   3   7   4      320.57      313.76      5.30 o 
   4   7   4        2.38       -0.11      3.26 o 
   5   7   4        3.20        2.90      4.73 o 
   6   7   4       70.35       58.04      3.97 o 
   7   7   4        2.57        4.79      4.92 o 
   8   7   4      236.09      250.59      6.31 o 
   9   7   4       73.06       64.24      4.28 o 
  10   7   4       52.05       56.78      3.67 o 
  11   7   4       53.69       50.01      8.70 o 
  12   7   4        9.42        5.37      8.33 o 
 -13   8   4      864.86      906.24     22.95 o 
 -12   8   4        0.67        3.73      4.81 o 
 -11   8   4      398.54      401.95     23.68 o 
 -10   8   4      521.14      507.64     10.16 o 
  -9   8   4      915.90      966.05     33.40 o 
  -8   8   4      313.61      291.27      6.42 o 
  -7   8   4      592.17      623.46     10.03 o 
  -6   8   4     1325.58     1329.43     18.46 o 
  -5   8   4       88.90       99.43      4.73 o 
  -4   8   4     1907.74     1913.01     24.53 o 
  -3   8   4     1034.47      996.58     14.12 o 
  -2   8   4     1725.08     1816.93     21.87 o 
  -1   8   4      299.36      290.82     13.64 o 
   0   8   4      814.14      878.13     11.76 o 
   1   8   4      104.34       99.72      3.18 o 
   2   8   4      410.34      391.21      9.10 o 
   3   8   4      160.88      157.11      6.63 o 
   4   8   4     1153.15     1145.44     28.31 o 
   5   8   4      358.61      356.30      7.46 o 
   6   8   4      654.98      674.34     11.37 o 
   7   8   4      289.80      286.18     12.69 o 
   8   8   4      693.70      679.72     14.26 o 
   9   8   4      601.20      642.79     27.87 o 
  10   8   4       45.24       43.19      8.13 o 
  11   8   4      517.68      516.53     20.90 o 
 -12   9   4      368.69      360.40     14.73 o 
 -11   9   4        4.38        7.41      7.78 o 
 -10   9   4      613.20      596.69     25.97 o 
  -9   9   4      288.19      262.21     13.82 o 
  -8   9   4      596.67      605.52     13.33 o 
  -7   9   4       46.23       42.66      4.73 o 
  -6   9   4      990.63      985.60     18.74 o 
  -5   9   4      593.19      600.21     14.41 o 
  -4   9   4      638.19      634.17     10.57 o 
  -3   9   4     1186.19     1217.98     17.14 o 
  -2   9   4        2.70        8.83      2.80 o 
  -1   9   4     1387.43     1355.12     28.71 o 
   0   9   4       60.61       57.10      3.78 o 
   1   9   4     1362.67     1420.01     24.15 o 
   2   9   4      705.84      680.40     16.50 o 
   3   9   4     1147.71     1223.52     18.55 o 
   4   9   4       16.92       12.76      5.11 o 
   5   9   4      632.12      673.43     15.79 o 
   6   9   4      255.69      260.13     17.23 o 
   7   9   4      146.08      143.56      9.28 o 
   8   9   4      458.78      526.37     16.05 o 
   9   9   4       69.60       73.65      8.65 o 
  10   9   4      367.28      332.46     18.36 o 
 -10  10   4        1.94        2.01     16.27 o 
  -9  10   4        5.54       11.24      8.18 o 
  -8  10   4       32.48       31.39      5.98 o 
  -7  10   4      157.31      151.82     11.93 o 
  -6  10   4        0.89       -5.62      5.62 o 
  -5  10   4        0.84        2.06      4.36 o 
  -4  10   4      206.89      203.70     12.87 o 
  -3  10   4       70.03       68.87      4.46 o 
  -2  10   4        1.29       -1.36      3.15 o 
  -1  10   4        8.06        6.51      3.78 o 
   0  10   4       17.95       11.22      2.91 o 
   1  10   4       21.03       18.09      4.26 o 
   2  10   4       18.44       19.86     10.79 o 
   3  10   4       58.76       56.32      8.52 o 
   4  10   4        3.44        9.17     10.78 o 
   5  10   4        6.56        8.63      8.55 o 
   6  10   4        3.12       -5.13      6.91 o 
   7  10   4        0.07       -0.51      6.52 o 
   8  10   4        7.43        8.80     11.16 o 
  -8  11   4      708.51      685.86     29.15 o 
  -7  11   4      103.25       90.38     12.11 o 
  -6  11   4      293.12      252.98     15.53 o 
  -5  11   4      261.64      247.90     17.99 o 
  -4  11   4       31.97       47.70      6.47 o 
  -3  11   4     1173.02     1136.71     30.02 o 
  -2  11   4       15.03       21.55      9.27 o 
  -1  11   4      399.29      365.55     11.98 o 
   0  11   4        1.62        0.34      4.14 o 
   1  11   4      854.52      807.98     48.57 o 
   2  11   4        1.50       -3.97      4.28 o 
   3  11   4      522.74      508.50     21.66 o 
   4  11   4      109.71      106.74     10.26 o 
   5  11   4      499.79      506.76     18.98 o 
   6  11   4      371.49      377.75     19.51 o 
  -4  12   4       82.12       73.43     18.55 o 
  -3  12   4      140.87      106.00     13.25 o 
  -2  12   4      134.35       99.00     21.01 o 
  -1  12   4       11.26       13.94      9.36 o 
   0  12   4      358.65      380.34     33.15 o 
   1  12   4       18.61       15.66     13.24 o 
 -17   1   5      199.01      197.25     36.35 o 
 -16   1   5     1495.12     1576.47     43.72 o 
 -15   1   5       22.21       14.96      4.68 o 
 -14   1   5     2422.88     2369.55     33.30 o 
 -13   1   5      128.84       92.33      4.95 o 
 -12   1   5     2632.40     2774.14     32.13 o 
 -11   1   5      687.79      708.43     16.13 o 
 -10   1   5     1833.83     1853.69     21.17 o 
  -9   1   5       33.25       29.38      2.68 o 
  -8   1   5     1581.24     1610.11     16.54 o 
  -7   1   5      533.82      525.43      8.54 o 
  -6   1   5     3254.96     3254.85     29.39 o 
  -5   1   5     2042.23     2020.54     19.43 o 
  -4   1   5     1881.66     1911.86     18.34 o 
  -3   1   5     4095.27     3964.63     56.76 o 
  -2   1   5       27.88       20.43      3.22 o 
  -1   1   5    14268.56    14505.36    127.04 o 
   0   1   5      332.81      357.20      7.58 o 
   1   1   5     3744.66     3570.52     46.76 o 
   2   1   5      131.43      134.85      2.41 o 
   3   1   5     4718.47     4612.29     38.11 o 
   4   1   5      547.80      544.90      5.76 o 
   5   1   5     3801.19     3853.61     32.82 o 
   6   1   5      157.55      136.71      2.68 o 
   7   1   5     1556.93     1557.53     15.13 o 
   8   1   5     1285.75     1290.02     13.58 o 
   9   1   5      574.14      593.11      7.72 o 
  10   1   5     1473.67     1497.94     18.43 o 
  11   1   5        4.38        7.03      2.53 o 
  12   1   5      272.76      273.00      9.09 o 
  13   1   5       21.31       25.52      5.53 o 
  14   1   5      739.63      719.32     20.33 o 
 -17   2   5      187.27      178.29     16.47 o 
 -16   2   5      202.49      188.32     23.66 o 
 -15   2   5     1202.25     1258.77     25.85 o 
 -14   2   5      107.87      108.98      5.00 o 
 -13   2   5     2072.22     2075.19     52.98 o 
 -12   2   5        2.03        6.78      3.07 o 
 -11   2   5     2693.74     2690.80     30.58 o 
 -10   2   5     1006.95      977.23     16.15 o 
  -9   2   5      934.42      955.83     15.96 o 
  -8   2   5     4036.37     4033.80     38.35 o 
  -7   2   5      755.22      716.13     10.63 o 
  -6   2   5     1246.10     1288.03     17.71 o 
  -5   2   5     2857.82     2870.72     26.79 o 
  -4   2   5     2014.47     1929.45     19.47 o 
  -3   2   5     1673.73     1655.76     16.88 o 
  -2   2   5     2056.38     1918.93     30.05 o 
  -1   2   5      390.77      398.75      5.01 o 
   0   2   5     5299.37     5121.69     50.46 o 
   1   2   5      446.23      442.29     20.10 o 
   2   2   5     1917.11     1897.10     22.17 o 
   3   2   5      328.14      321.65      4.02 o 
   4   2   5      984.93     1012.47     10.39 o 
   5   2   5       98.62       94.68      2.26 o 
   6   2   5      823.40      836.47     13.67 o 
   7   2   5      758.56      789.74     18.22 o 
   8   2   5      749.69      744.88      9.23 o 
   9   2   5     1215.03     1226.35     13.97 o 
  10   2   5      869.47      843.17     11.26 o 
  11   2   5     2228.16     2238.99     44.04 o 
  12   2   5      133.16      138.55      4.62 o 
  13   2   5      454.07      483.16     13.78 o 
  14   2   5        4.14        1.85      4.47 o 
 -16   3   5       39.44       32.25      6.73 o 
 -15   3   5       11.64       10.57      3.45 o 
 -14   3   5       95.53      104.05      4.82 o 
 -13   3   5       12.27       15.89      3.34 o 
 -12   3   5      566.09      546.26      8.53 o 
 -11   3   5       82.91       86.48      3.72 o 
 -10   3   5      508.30      502.30      7.45 o 
  -9   3   5       27.03       34.21      2.80 o 
  -8   3   5     1211.23     1236.46     12.78 o 
  -7   3   5      271.80      283.25      4.55 o 
  -6   3   5      711.12      736.14      8.19 o 
  -5   3   5       11.47       16.52      1.72 o 
  -4   3   5       86.67       88.42      3.48 o 
  -3   3   5      108.96      119.74      3.18 o 
  -2   3   5      545.44      610.82      8.35 o 
  -1   3   5      757.15      777.38      8.65 o 
   0   3   5      488.10      539.48      6.10 o 
   1   3   5      294.82      320.74      4.55 o 
   2   3   5      489.98      512.56      6.20 o 
   3   3   5      222.44      218.11      7.20 o 
   4   3   5      567.11      594.20      6.91 o 
   5   3   5       27.11       27.75      1.38 o 
   6   3   5        0.71        1.48      2.86 o 
   7   3   5      124.60      121.15      3.78 o 
   8   3   5        3.82       -0.10      2.63 o 
   9   3   5       69.99       69.51      3.47 o 
  10   3   5      929.70      894.67     26.38 o 
  11   3   5      128.39      105.16      5.34 o 
  12   3   5      100.29       86.78      9.27 o 
  13   3   5      108.88       85.19      8.18 o 
  14   3   5        1.37       12.73      8.31 o 
 -16   4   5      220.81      209.12     22.15 o 
 -15   4   5     1057.21     1041.39     18.97 o 
 -14   4   5       85.71       78.74     12.68 o 
 -13   4   5     2027.56     2075.89     28.25 o 
 -12   4   5      417.12      399.86      7.28 o 
 -11   4   5     2513.40     2598.61     29.58 o 
 -10   4   5      576.24      558.16     11.76 o 
  -9   4   5     1430.65     1503.84     16.66 o 
  -8   4   5     2629.96     2700.86     31.95 o 
  -7   4   5     1513.17     1498.27     15.76 o 
  -6   4   5     2922.41     2905.30     66.53 o 
  -5   4   5     2517.45     2548.33     47.10 o 
  -4   4   5     2536.42     2500.01     41.56 o 
  -3   4   5     1965.53     1912.37     24.65 o 
  -2   4   5     3025.35     2902.01     43.22 o 
  -1   4   5      108.18       98.37      3.60 o 
   0   4   5     2675.83     2662.09     25.33 o 
   1   4   5       19.09       15.63      1.89 o 
   2   4   5     2964.94     2993.16     28.95 o 
   3   4   5      286.04      286.97      7.01 o 
   4   4   5     1476.23     1557.36     17.01 o 
   5   4   5      229.84      239.63      5.30 o 
   6   4   5      945.25      950.60     12.21 o 
   7   4   5      992.45     1023.87     18.04 o 
   8   4   5      919.65      943.81     13.14 o 
   9   4   5     1755.49     1780.03     23.40 o 
  10   4   5      930.51      901.20     17.18 o 
  11   4   5     1301.84     1366.68     22.96 o 
  12   4   5      382.94      374.61     24.63 o 
  13   4   5      777.55      786.09     25.04 o 
 -15   5   5        1.31        5.42      4.26 o 
 -14   5   5     1085.20     1119.85     20.07 o 
 -13   5   5        4.14        9.11      3.45 o 
 -12   5   5     1005.07     1025.16     14.62 o 
 -11   5   5       31.17       35.30      3.63 o 
 -10   5   5      460.03      458.92      7.45 o 
  -9   5   5       64.41       58.66      4.54 o 
  -8   5   5      748.27      753.04     10.06 o 
  -7   5   5      381.62      388.41      7.01 o 
  -6   5   5      659.10      668.99      8.81 o 
  -5   5   5      971.17      956.16     10.77 o 
  -4   5   5     1378.74     1322.84     14.27 o 
  -3   5   5     2267.59     2341.72     23.52 o 
  -2   5   5       94.24       98.94      2.80 o 
  -1   5   5      946.23      926.58     16.72 o 
   0   5   5      333.04      325.91      4.73 o 
   1   5   5     3112.36     3258.47     31.26 o 
   2   5   5      198.08      197.34      3.55 o 
   3   5   5     2067.44     2087.12     19.80 o 
   4   5   5       19.36       21.43      2.79 o 
   5   5   5      561.66      575.33      8.70 o 
   6   5   5      272.05      266.02      5.67 o 
   7   5   5      441.14      460.65      8.34 o 
   8   5   5      988.49     1029.94     15.57 o 
   9   5   5       48.89       48.61      4.03 o 
  10   5   5      475.61      517.84     28.99 o 
  11   5   5       40.36       22.75      5.82 o 
  12   5   5      205.78      202.19     10.03 o 
  13   5   5        5.61        0.63      6.65 o 
 -15   6   5        4.54        5.27     18.16 o 
 -14   6   5        7.44        4.60      4.14 o 
 -13   6   5      587.87      599.12     12.11 o 
 -12   6   5      123.54      101.72      5.37 o 
 -11   6   5       31.36       33.43      3.82 o 
 -10   6   5      625.35      602.28      9.61 o 
  -9   6   5      368.76      377.00      7.20 o 
  -8   6   5       18.53       17.56      5.11 o 
  -7   6   5       65.15       68.02      3.34 o 
  -6   6   5        4.86        0.65      2.80 o 
  -5   6   5      241.45      250.41      5.68 o 
  -4   6   5      484.74      458.00      6.37 o 
  -3   6   5      762.43      740.57      8.94 o 
  -2   6   5      788.59      822.76     10.25 o 
  -1   6   5       68.42       66.38      2.73 o 
   0   6   5     1285.74     1310.29     15.98 o 
   1   6   5      531.87      539.40      6.88 o 
   2   6   5      408.85      411.83      5.61 o 
   3   6   5      643.18      655.99     20.68 o 
   4   6   5      177.32      170.17      4.76 o 
   5   6   5       37.43       38.76      3.78 o 
   6   6   5      330.87      342.42     13.83 o 
   7   6   5      109.49      105.26      5.49 o 
   8   6   5      588.53      585.75     10.24 o 
   9   6   5      315.85      309.02      8.14 o 
  10   6   5       84.76       91.11      3.60 o 
  11   6   5       15.48       12.78      4.81 o 
  12   6   5       63.02       66.46      8.72 o 
 -14   7   5     1758.84     1775.60     46.72 o 
 -13   7   5        1.84        2.38      5.33 o 
 -12   7   5     1224.17     1204.61     23.81 o 
 -11   7   5       43.06       38.51      7.38 o 
 -10   7   5      802.23      813.61     13.88 o 
  -9   7   5      498.26      498.67      9.55 o 
  -8   7   5      844.47      911.25     24.29 o 
  -7   7   5      274.83      273.85     19.51 o 
  -6   7   5     1373.70     1409.27     17.43 o 
  -5   7   5     1005.46      997.08     12.82 o 
  -4   7   5     1217.14     1172.06     16.34 o 
  -3   7   5     2350.71     2417.10     27.02 o 
  -2   7   5       75.71       73.76      3.08 o 
  -1   7   5     2167.65     2239.47     22.95 o 
   0   7   5      181.04      160.06      4.54 o 
   1   7   5     4628.26     4855.37     49.81 o 
   2   7   5      404.52      403.29      5.61 o 
   3   7   5     2394.23     2524.30     31.90 o 
   4   7   5        5.93       11.35      3.31 o 
   5   7   5     1381.14     1419.70     22.25 o 
   6   7   5      293.78      312.49      7.26 o 
   7   7   5      617.18      628.77     11.56 o 
   8   7   5      593.77      625.57     11.94 o 
   9   7   5      167.83      163.73      6.32 o 
  10   7   5      698.62      715.94     18.41 o 
  11   7   5       41.06       29.26      8.16 o 
 -13   8   5      205.93      185.96      9.82 o 
 -12   8   5       28.59       21.73      9.65 o 
 -11   8   5      232.09      209.64      9.16 o 
 -10   8   5       65.28       69.07      9.08 o 
  -9   8   5      638.08      612.25     18.01 o 
  -8   8   5      157.23      144.17      4.95 o 
  -7   8   5      324.36      322.68      6.83 o 
  -6   8   5      948.78      944.43     13.14 o 
  -5   8   5       26.22       24.97      5.30 o 
  -4   8   5      199.11      180.39      5.11 o 
  -3   8   5        2.90        1.76      3.59 o 
  -2   8   5      196.79      211.69      5.09 o 
  -1   8   5       73.12       66.61      6.43 o 
   0   8   5      112.71      115.04      3.27 o 
   1   8   5       27.17       23.18      2.45 o 
   2   8   5      817.70      838.34     15.56 o 
   3   8   5        5.44       16.27      3.65 o 
   4   8   5      312.53      289.56      9.85 o 
   5   8   5      522.60      512.27      9.90 o 
   6   8   5        9.08       17.59      5.68 o 
   7   8   5       76.04       68.19     13.63 o 
   8   8   5       72.05       72.94      6.74 o 
   9   8   5       41.19       65.72     11.54 o 
  10   8   5       44.52       46.88     13.43 o 
 -11   9   5       55.52       58.42     12.88 o 
 -10   9   5      343.63      311.41     12.47 o 
  -9   9   5       23.34       26.34      5.11 o 
  -8   9   5      243.93      223.90      7.87 o 
  -7   9   5       16.07       20.98      4.14 o 
  -6   9   5       57.20       52.54      4.54 o 
  -5   9   5        5.58        6.00      3.45 o 
  -4   9   5       14.94        8.10      5.68 o 
  -3   9   5     1145.14     1145.58     15.43 o 
  -2   9   5       83.78       69.13      3.61 o 
  -1   9   5      490.70      480.77      8.09 o 
   0   9   5       44.56       33.82      3.34 o 
   1   9   5      466.71      485.13      7.74 o 
   2   9   5        1.58       -3.41      3.97 o 
   3   9   5      237.66      254.38      7.84 o 
   4   9   5       29.92       44.63      6.41 o 
   5   9   5      111.60      103.86      7.95 o 
   6   9   5      146.31      130.29      8.03 o 
   7   9   5      839.12      824.66     23.43 o 
   8   9   5       22.51       20.57      6.99 o 
  -9  10   5      468.76      421.32     46.23 o 
  -8  10   5      467.64      387.53     23.30 o 
  -7  10   5      506.78      450.88     14.40 o 
  -6  10   5      679.73      675.28     14.33 o 
  -5  10   5      221.84      230.74      7.17 o 
  -4  10   5      338.92      320.66      9.00 o 
  -3  10   5      314.05      299.98      8.89 o 
  -2  10   5      656.45      657.06     12.80 o 
  -1  10   5       41.25       40.76      4.92 o 
   0  10   5      790.69      847.70     16.57 o 
   1  10   5       17.46       13.20      4.26 o 
   2  10   5      620.16      616.92     16.75 o 
   3  10   5       15.83       18.74     14.57 o 
   4  10   5      288.53      267.46     11.10 o 
   5  10   5      184.13      190.86      9.82 o 
   6  10   5      202.07      204.62     10.23 o 
  -6  11   5      271.61      246.72     12.97 o 
  -5  11   5      235.43      208.54     14.01 o 
  -4  11   5        1.13       16.80     18.73 o 
  -3  11   5       39.32       33.53     11.35 o 
  -2  11   5        7.94       20.31     11.54 o 
  -1  11   5       15.07       11.48      7.19 o 
   0  11   5       19.87       14.92      5.06 o 
   1  11   5       90.09       99.04      7.05 o 
   2  11   5        3.13        3.61      8.13 o 
   3  11   5      117.06      130.56     12.01 o 
   4  11   5       85.66       76.72      9.16 o 
 -16   0   6      118.48       98.04     10.60 o 
 -15   0   6     1304.36     1372.85     43.70 o 
 -14   0   6       13.65        6.43      7.19 o 
 -13   0   6     3004.34     3006.61     56.20 o 
 -12   0   6        3.67        3.78      4.16 o 
 -11   0   6     3520.95     3633.27     57.13 o 
 -10   0   6      149.51      140.09      5.30 o 
  -9   0   6     2220.92     2287.80     32.46 o 
  -8   0   6     6193.44     6441.47     82.74 o 
  -7   0   6     2820.79     2770.92     37.55 o 
  -6   0   6     2184.74     2158.66     29.43 o 
  -5   0   6     2433.13     2396.24     32.16 o 
  -4   0   6     3900.92     3782.10     44.74 o 
  -3   0   6     1586.09     1559.30     19.83 o 
  -2   0   6     1211.04     1088.53     15.61 o 
  -1   0   6       45.13       38.61      2.65 o 
   0   0   6     4926.14     4909.73     62.03 o 
   1   0   6       24.59       34.06      2.65 o 
   2   0   6     2829.59     2878.58     34.90 o 
   3   0   6      901.34      904.72     12.92 o 
   4   0   6     1016.78     1033.13     14.44 o 
   5   0   6      736.52      730.32     11.39 o 
   6   0   6     1688.50     1699.62     23.24 o 
   7   0   6     1184.83     1214.55     17.49 o 
   8   0   6      701.36      708.31     12.52 o 
   9   0   6     1096.78     1126.71     20.89 o 
  10   0   6     2033.39     2063.20     33.53 o 
  11   0   6      583.29      589.53     15.54 o 
  12   0   6      117.77      111.67      9.08 o 
  13   0   6      922.46      923.22     33.01 o 
 -16   1   6      510.16      507.47     23.31 o 
 -15   1   6       12.85       18.67      5.17 o 
 -14   1   6      222.16      199.17      7.19 o 
 -13   1   6       10.06       16.32      3.87 o 
 -12   1   6      112.50      122.19      4.73 o 
 -11   1   6        3.87       10.22      3.34 o 
 -10   1   6      151.52      140.12      5.49 o 
  -9   1   6       18.06       14.70      2.94 o 
  -8   1   6     1674.56     1645.88     16.98 o 
  -7   1   6      547.91      528.58      9.86 o 
  -6   1   6      637.27      653.99      7.51 o 
  -5   1   6      714.88      711.31     22.21 o 
  -4   1   6       43.77       49.66      3.07 o 
  -3   1   6      158.77      157.03      6.25 o 
  -2   1   6       54.17       69.93      2.64 o 
  -1   1   6      850.06      888.74     16.53 o 
   0   1   6       13.43       13.72      1.54 o 
   1   1   6     1497.81     1465.95     12.93 o 
   2   1   6      281.52      291.51      4.55 o 
   3   1   6     2044.71     2001.90     18.36 o 
   4   1   6      291.04      299.55      4.02 o 
   5   1   6      875.58      866.58      9.13 o 
   6   1   6      160.51      147.29      3.07 o 
   7   1   6       18.97       19.22      1.99 o 
   8   1   6      368.98      353.86      5.34 o 
   9   1   6        4.18        6.05      2.41 o 
  10   1   6       43.33       50.67      3.45 o 
  11   1   6        2.09       10.68      5.87 o 
  12   1   6      164.68      167.38     12.87 o 
  13   1   6       43.44       34.98      5.53 o 
 -16   2   6       38.68       36.36      6.67 o 
 -15   2   6      284.00      253.39     12.31 o 
 -14   2   6       17.48       13.00      4.53 o 
 -13   2   6      317.89      317.87      7.71 o 
 -12   2   6      167.69      146.81      4.95 o 
 -11   2   6      731.38      747.34     11.26 o 
 -10   2   6       29.44       28.27      3.45 o 
  -9   2   6     2341.29     2368.90     25.23 o 
  -8   2   6     1104.03     1124.32     12.75 o 
  -7   2   6     1147.59     1110.27     12.09 o 
  -6   2   6     2207.04     2222.51     22.58 o 
  -5   2   6      792.50      808.97     20.32 o 
  -4   2   6      632.94      636.70     10.44 o 
  -3   2   6      136.04      130.29      3.34 o 
  -2   2   6      387.53      383.87      5.63 o 
  -1   2   6        4.98        0.78      2.17 o 
   0   2   6      505.34      469.80      8.72 o 
   1   2   6      322.75      332.39      7.96 o 
   2   2   6     1918.27     1908.12     17.91 o 
   3   2   6      775.05      789.38      8.45 o 
   4   2   6     1925.31     1936.12     18.59 o 
   5   2   6       22.41       21.95      2.26 o 
   6   2   6       94.80       84.43      2.84 o 
   7   2   6      620.25      620.60      8.74 o 
   8   2   6       45.61       49.60      2.68 o 
   9   2   6      307.87      312.17      5.49 o 
  10   2   6      331.60      320.44     13.83 o 
  11   2   6      296.51      288.43     20.64 o 
  12   2   6      634.61      607.05     15.36 o 
  13   2   6      402.23      426.56     21.03 o 
 -16   3   6     1076.92      991.18     26.00 o 
 -15   3   6      162.60      171.69      7.76 o 
 -14   3   6     1629.33     1643.63     31.87 o 
 -13   3   6       26.43       25.05      4.92 o 
 -12   3   6     1372.02     1442.55     19.04 o 
 -11   3   6        7.22        5.51      4.92 o 
 -10   3   6     2600.95     2636.28     29.31 o 
  -9   3   6      117.45      116.29      5.49 o 
  -8   3   6     1399.84     1405.07     15.60 o 
  -7   3   6     1791.92     1777.62     19.41 o 
  -6   3   6     1056.09     1062.18     13.16 o 
  -5   3   6     4220.37     4307.47     44.65 o 
  -4   3   6      503.90      509.91      7.50 o 
  -3   3   6     2767.14     2823.54     28.92 o 
  -2   3   6      387.10      388.19      5.55 o 
  -1   3   6     3953.89     4008.20     38.51 o 
   0   3   6      487.40      477.94      6.64 o 
   1   3   6     3045.56     3089.09     45.65 o 
   2   3   6       37.45       42.32      2.84 o 
   3   3   6     7182.49     7333.72     70.01 o 
   4   3   6      415.52      400.01      5.65 o 
   5   3   6     2970.15     3026.65     29.38 o 
   6   3   6      963.37      960.07     11.14 o 
   7   3   6      586.25      637.11     10.43 o 
   8   3   6      795.36      805.52     20.68 o 
   9   3   6       66.51       64.24      3.97 o 
  10   3   6      532.25      553.76     11.13 o 
  11   3   6       36.46       32.32     18.35 o 
  12   3   6      489.09      514.79     41.12 o 
 -15   4   6      279.62      269.18     15.34 o 
 -14   4   6       61.86       68.05      4.79 o 
 -13   4   6      168.21      157.49      5.82 o 
 -12   4   6       75.48       75.25      7.38 o 
 -11   4   6      262.09      242.38      5.55 o 
 -10   4   6      367.52      354.39     18.95 o 
  -9   4   6       11.49        8.81      2.80 o 
  -8   4   6      559.91      549.18      9.67 o 
  -7   4   6      287.51      280.32      5.28 o 
  -6   4   6        4.34        6.22      3.07 o 
  -5   4   6      392.95      389.12      7.01 o 
  -4   4   6       48.83       44.59      3.34 o 
  -3   4   6       20.00       22.87      2.72 o 
  -2   4   6       80.46       68.72      2.94 o 
  -1   4   6        0.38        0.50      4.54 o 
   0   4   6      566.97      590.05      7.28 o 
   1   4   6     1337.10     1376.49     22.84 o 
   2   4   6      630.63      630.71      7.84 o 
   3   4   6      464.04      453.82      6.52 o 
   4   4   6       40.16       34.83      1.61 o 
   5   4   6        5.13        5.36      2.97 o 
   6   4   6       26.73       23.52      3.55 o 
   7   4   6        9.56        6.62      3.97 o 
   8   4   6       29.02       31.68      3.55 o 
   9   4   6      204.74      192.36      5.68 o 
  10   4   6       67.89       52.01      3.49 o 
  11   4   6      519.20      507.64     15.21 o 
  12   4   6       18.72       27.72      8.72 o 
 -15   5   6       13.96       10.41      5.35 o 
 -14   5   6      500.16      501.75     12.09 o 
 -13   5   6       34.81       31.71      4.46 o 
 -12   5   6      383.86      372.49      8.19 o 
 -11   5   6       26.44       36.04      8.14 o 
 -10   5   6     1253.95     1302.82     16.10 o 
  -9   5   6      245.32      232.60      7.76 o 
  -8   5   6      483.74      479.30      8.15 o 
  -7   5   6     1003.30     1015.71     12.93 o 
  -6   5   6     1544.90     1610.00     37.31 o 
  -5   5   6      719.99      746.59     19.36 o 
  -4   5   6       24.83       38.67      2.11 o 
  -3   5   6      581.48      573.09      7.83 o 
  -2   5   6       47.05       39.31      3.07 o 
  -1   5   6     1246.67     1295.48     13.37 o 
   0   5   6        8.00        7.01      2.27 o 
   1   5   6     3814.04     3951.61     49.19 o 
   2   5   6        0.79       -0.05      2.08 o 
   3   5   6     2945.22     3030.24     32.92 o 
   4   5   6       27.16       28.23      7.76 o 
   5   5   6      923.72      972.62     19.93 o 
   6   5   6      412.74      430.09     20.09 o 
   7   5   6       53.05       55.49      4.18 o 
   8   5   6      163.58      160.63      5.30 o 
   9   5   6       40.00       43.64      6.62 o 
  10   5   6      670.67      673.84     15.15 o 
  11   5   6      346.61      293.83     11.01 o 
 -14   6   6       11.93        8.24     11.16 o 
 -13   6   6     1280.50     1301.17     23.53 o 
 -12   6   6       11.64       10.05      4.36 o 
 -11   6   6     1947.52     2025.30     27.15 o 
 -10   6   6      251.16      240.46      6.14 o 
  -9   6   6     1526.59     1576.22     21.12 o 
  -8   6   6      361.43      351.00      6.63 o 
  -7   6   6      803.20      834.63     11.46 o 
  -6   6   6     2385.12     2373.53     25.77 o 
  -5   6   6      285.83      317.09      5.53 o 
  -4   6   6     2235.52     2251.42     47.52 o 
  -3   6   6      825.84      792.40      9.66 o 
  -2   6   6     1328.47     1432.67     29.10 o 
  -1   6   6      426.24      416.52      8.91 o 
   0   6   6      461.78      502.78      9.67 o 
   1   6   6      188.83      190.74      3.71 o 
   2   6   6     1224.94     1248.07     14.72 o 
   3   6   6      243.05      245.06      7.57 o 
   4   6   6     1264.68     1293.52     30.03 o 
   5   6   6      637.26      659.64     11.02 o 
   6   6   6      539.00      538.89     10.24 o 
   7   6   6      176.67      162.80      6.29 o 
   8   6   6      436.81      415.04      9.66 o 
   9   6   6      313.28      321.58      8.77 o 
  10   6   6      137.74      116.18      6.96 o 
  11   6   6      742.00      752.39     23.10 o 
 -13   7   6        6.57        5.05      5.60 o 
 -12   7   6        3.19        6.09      6.81 o 
 -11   7   6       28.92       20.79      5.67 o 
 -10   7   6       43.96       44.13      6.43 o 
  -9   7   6       46.82       41.02      5.11 o 
  -8   7   6        2.00        1.98      3.91 o 
  -7   7   6       31.57       21.75      3.43 o 
  -6   7   6        3.54        3.22      3.18 o 
  -5   7   6        0.19        1.03      3.22 o 
  -4   7   6      719.37      687.74      9.99 o 
  -3   7   6        1.23       -1.53      3.41 o 
  -2   7   6       11.02        8.57      3.59 o 
  -1   7   6       35.37       30.00      2.58 o 
   0   7   6      234.11      216.06      4.24 o 
   1   7   6       18.08       18.27      4.73 o 
   2   7   6      194.33      182.74      3.90 o 
   3   7   6       31.75       25.58      4.54 o 
   4   7   6      107.40      105.20     11.73 o 
   5   7   6        5.43        9.47      5.68 o 
   6   7   6       61.15       48.24      5.49 o 
   7   7   6        2.06        0.06      4.90 o 
   8   7   6      428.89      433.31     15.54 o 
   9   7   6        1.36        5.69      8.42 o 
  10   7   6      130.55      122.71     11.62 o 
 -12   8   6       15.08       28.10     19.49 o 
 -11   8   6      393.12      399.32     14.72 o 
 -10   8   6      546.81      490.45     18.47 o 
  -9   8   6      863.34      834.60     41.74 o 
  -8   8   6      628.52      610.73     11.49 o 
  -7   8   6     1322.58     1333.30     20.88 o 
  -6   8   6      681.41      674.13     15.17 o 
  -5   8   6      309.32      335.40      7.17 o 
  -4   8   6      396.12      388.29     10.42 o 
  -3   8   6      294.82      274.63      6.63 o 
  -2   8   6      337.15      342.20      6.24 o 
  -1   8   6        1.01        3.33      3.15 o 
   0   8   6     1185.34     1170.13     14.76 o 
   1   8   6       19.22       13.21      2.23 o 
   2   8   6      618.96      627.53     10.33 o 
   3   8   6       13.18       13.25      4.70 o 
   4   8   6      538.36      537.16     16.11 o 
   5   8   6      300.14      282.26      9.35 o 
   6   8   6      182.86      166.77      9.06 o 
   7   8   6      298.79      271.80     10.71 o 
   8   8   6      361.76      332.55     13.11 o 
 -10   9   6       55.15       73.23      9.09 o 
  -9   9   6      228.42      203.96     11.83 o 
  -8   9   6      465.75      457.23     28.23 o 
  -7   9   6       79.19       80.91      6.16 o 
  -6   9   6      304.48      311.14      9.72 o 
  -5   9   6      410.04      395.15     11.02 o 
  -4   9   6      294.73      274.70      8.10 o 
  -3   9   6      892.64      911.76     15.08 o 
  -2   9   6       64.30       63.68      4.53 o 
  -1   9   6      325.85      329.21      7.55 o 
   0   9   6       21.08       17.58      5.68 o 
   1   9   6     1824.09     1888.21     52.34 o 
   2   9   6       16.77       19.41      3.21 o 
   3   9   6      342.81      405.05     14.86 o 
   4   9   6       69.93       78.62     17.98 o 
   5   9   6      644.68      659.64     27.11 o 
   6   9   6      294.88      298.28     13.07 o 
   7   9   6      199.73      199.10     11.26 o 
  -8  10   6        2.21       -6.36     10.70 o 
  -7  10   6       49.80       54.89     10.46 o 
  -6  10   6       33.61       33.57      6.09 o 
  -5  10   6        0.58        1.68      4.96 o 
  -4  10   6       39.77       38.83      8.89 o 
  -3  10   6       12.91       10.03      5.64 o 
  -2  10   6       34.07       39.94      7.38 o 
  -1  10   6      146.29      150.46      7.57 o 
   0  10   6        1.22        7.19      4.82 o 
   1  10   6       53.07       43.10     13.25 o 
   2  10   6       20.23        8.14      7.35 o 
   3  10   6       14.13       21.19      7.49 o 
   4  10   6       66.07       70.45     10.14 o 
  -2  11   6       37.49       33.31      9.05 o 
  -1  11   6      312.45      302.79     17.42 o 
 -15   1   7        7.81       -0.84      5.44 o 
 -14   1   7     1249.02     1320.19     26.45 o 
 -13   1   7       28.86       30.87      4.90 o 
 -12   1   7     1424.46     1514.77     28.71 o 
 -11   1   7       67.32       56.77      3.75 o 
 -10   1   7     1646.19     1699.89     19.09 o 
  -9   1   7        7.08        8.98      2.91 o 
  -8   1   7      143.22      139.73      5.11 o 
  -7   1   7     1652.01     1705.84     17.77 o 
  -6   1   7     1671.17     1694.98     17.51 o 
  -5   1   7     1914.40     1948.57     20.33 o 
  -4   1   7      589.98      578.53     12.52 o 
  -3   1   7     1739.51     1751.61     23.83 o 
  -2   1   7      469.00      479.74      6.64 o 
  -1   1   7     3765.63     3791.13     36.41 o 
   0   1   7       99.39      107.18      3.36 o 
   1   1   7     2130.69     2177.65     20.10 o 
   2   1   7       47.62       50.66      2.36 o 
   3   1   7     3850.51     3966.70     35.86 o 
   4   1   7        3.52        2.65      3.03 o 
   5   1   7     1677.90     1700.58     17.87 o 
   6   1   7      238.18      241.45      4.26 o 
   7   1   7      424.40      436.18      6.02 o 
   8   1   7      525.14      549.83      7.58 o 
   9   1   7      169.92      172.61      4.54 o 
  10   1   7     1190.75     1194.01     23.50 o 
  11   1   7       22.11       18.50      7.76 o 
  12   1   7      359.99      371.76     20.64 o 
 -15   2   7      867.54      827.31     20.30 o 
 -14   2   7       26.40       36.69     10.60 o 
 -13   2   7     1879.33     1906.24     29.21 o 
 -12   2   7       40.52       45.67      5.08 o 
 -11   2   7     1595.44     1629.34     20.31 o 
 -10   2   7      292.64      279.96      9.66 o 
  -9   2   7      489.79      507.46      7.64 o 
  -8   2   7     1589.70     1630.97     18.28 o 
  -7   2   7     1794.29     1807.37     18.99 o 
  -6   2   7      291.58      299.70      5.89 o 
  -5   2   7     2238.06     2192.42     24.03 o 
  -4   2   7     2000.13     1958.12     21.58 o 
  -3   2   7      689.68      668.34      9.87 o 
  -2   2   7     1285.73     1206.31     13.27 o 
  -1   2   7      144.84      141.62      3.63 o 
   0   2   7     2349.47     2418.39     24.16 o 
   1   2   7      576.04      544.91      7.24 o 
   2   2   7      866.51      903.30     10.05 o 
   3   2   7       17.36       17.56      3.60 o 
   4   2   7      157.27      165.49      3.34 o 
   5   2   7       55.62       60.06      2.68 o 
   6   2   7     1190.05     1177.21     14.01 o 
   7   2   7      373.22      378.50      6.73 o 
   8   2   7      502.28      499.15      7.76 o 
   9   2   7     1041.13     1058.01     14.97 o 
  10   2   7      571.78      556.97     21.80 o 
  11   2   7      330.65      338.53     21.78 o 
 -15   3   7      131.28      122.68      8.43 o 
 -14   3   7       58.76       42.07      5.73 o 
 -13   3   7       14.48       15.24      4.94 o 
 -12   3   7       21.12       16.70      4.09 o 
 -11   3   7       99.44       99.05      7.38 o 
 -10   3   7      174.59      184.79      4.82 o 
  -9   3   7      194.17      196.16      4.55 o 
  -8   3   7       55.11       49.37      2.80 o 
  -7   3   7       62.88       60.85      8.71 o 
  -6   3   7      254.03      255.30      5.61 o 
  -5   3   7        1.42        4.62      3.22 o 
  -4   3   7       15.40       13.80      3.07 o 
  -3   3   7      162.04      137.36      4.18 o 
  -2   3   7        5.23        9.71      3.08 o 
  -1   3   7      954.64      955.82     11.87 o 
   0   3   7       14.37       21.29      2.91 o 
   1   3   7       59.75       59.32      3.97 o 
   2   3   7       72.15       70.68      2.73 o 
   3   3   7       85.75       74.80      2.94 o 
   4   3   7      129.68      124.09      4.73 o 
   5   3   7      223.57      216.32      4.19 o 
   6   3   7        4.14        7.43      1.95 o 
   7   3   7       53.11       49.83      8.14 o 
   8   3   7        4.50        6.18      3.78 o 
   9   3   7      100.68       86.50     12.87 o 
  10   3   7      194.79      189.54      9.92 o 
  11   3   7        5.12        5.35      7.27 o 
 -14   4   7        2.70       14.01      5.44 o 
 -13   4   7     1891.86     1954.00     38.04 o 
 -12   4   7      192.57      185.93      6.69 o 
 -11   4   7     1539.44     1597.34     22.72 o 
 -10   4   7      255.94      246.01      9.28 o 
  -9   4   7     2041.09     2121.77     24.52 o 
  -8   4   7      257.40      254.38      6.63 o 
  -7   4   7     1455.69     1495.59     18.93 o 
  -6   4   7     1479.05     1505.11     19.10 o 
  -5   4   7     1458.83     1477.13     26.07 o 
  -4   4   7     2379.02     2363.32     45.07 o 
  -3   4   7     1048.34      998.84     15.01 o 
  -2   4   7     2262.75     2326.94     24.40 o 
  -1   4   7        5.76       14.42      5.87 o 
   0   4   7     1096.97     1089.18     13.74 o 
   1   4   7       40.52       40.97      3.78 o 
   2   4   7      481.83      483.39      6.42 o 
   3   4   7     1018.06     1029.80     20.32 o 
   4   4   7     2030.04     2101.02     25.16 o 
   5   4   7       16.69       23.67      3.69 o 
   6   4   7      893.77      917.96     38.53 o 
   7   4   7      332.76      337.39     11.55 o 
   8   4   7      664.89      626.47     44.75 o 
   9   4   7      686.68      684.97     14.89 o 
  10   4   7      128.35      104.52      8.09 o 
 -14   5   7      642.30      615.63     17.55 o 
 -13   5   7       37.77       37.75      7.95 o 
 -12   5   7      340.07      329.27      8.95 o 
 -11   5   7       18.50       22.11      8.70 o 
 -10   5   7      314.42      304.93      7.33 o 
  -9   5   7      100.02       98.68      9.65 o 
  -8   5   7      755.01      773.34     11.80 o 
  -7   5   7      240.09      230.58      6.14 o 
  -6   5   7       16.44       18.12      3.78 o 
  -5   5   7      790.16      778.84     10.91 o 
  -4   5   7      658.48      641.69      9.11 o 
  -3   5   7      506.02      529.44      9.10 o 
  -2   5   7       63.39       59.31      3.36 o 
  -1   5   7      796.50      819.56     12.72 o 
   0   5   7       78.40       72.20      3.97 o 
   1   5   7      847.20      872.95     11.04 o 
   2   5   7       41.72       43.84      2.46 o 
   3   5   7     1856.38     1875.12     20.72 o 
   4   5   7       98.82       96.23      6.44 o 
   5   5   7      555.02      594.22     42.27 o 
   6   5   7       44.65       37.98      4.37 o 
   7   5   7      160.44      166.39     12.30 o 
   8   5   7      403.94      398.67     10.84 o 
   9   5   7        8.49        6.84      5.53 o 
  10   5   7      176.22      204.42     18.55 o 
 -13   6   7      178.38      204.14     14.20 o 
 -12   6   7      125.55      113.20      9.46 o 
 -11   6   7      219.41      216.00      8.33 o 
 -10   6   7        9.70       14.06      4.94 o 
  -9   6   7       62.42       53.46      8.70 o 
  -8   6   7      100.65       93.12      5.21 o 
  -7   6   7      219.52      215.34      5.18 o 
  -6   6   7       83.01       74.24      5.30 o 
  -5   6   7      355.68      329.55      6.80 o 
  -4   6   7        9.44        7.21      3.07 o 
  -3   6   7      284.86      265.73      8.33 o 
  -2   6   7      355.46      359.00     10.42 o 
  -1   6   7       19.52       24.80      3.18 o 
   0   6   7      154.05      149.07      5.30 o 
   1   6   7        0.09       -1.49      2.29 o 
   2   6   7       68.00       68.07      2.87 o 
   3   6   7       64.16       57.62     11.35 o 
   4   6   7      197.67      168.27      6.20 o 
   5   6   7       13.40       17.78      3.98 o 
   6   6   7      106.94       95.54      6.81 o 
   7   6   7       71.14       62.99      5.98 o 
   8   6   7      309.96      316.33     23.10 o 
   9   6   7      162.48      154.31     10.35 o 
 -12   7   7      733.46      690.49     66.37 o 
 -11   7   7        8.88        8.67      7.29 o 
 -10   7   7      345.24      338.48     11.70 o 
  -9   7   7      334.78      317.66     15.34 o 
  -8   7   7      601.93      636.86     12.93 o 
  -7   7   7      255.72      262.54      7.64 o 
  -6   7   7      444.71      450.54     12.70 o 
  -5   7   7      525.92      547.47      9.51 o 
  -4   7   7      293.99      314.39      6.25 o 
  -3   7   7     1878.06     1936.72     22.70 o 
  -2   7   7      227.50      227.79      5.30 o 
  -1   7   7      894.79      933.35     11.44 o 
   0   7   7        0.97        0.26      2.29 o 
   1   7   7     2759.55     2847.99     33.31 o 
   2   7   7       70.60       61.82      2.80 o 
   3   7   7      727.01      806.29     27.69 o 
   4   7   7        8.14       16.53      4.75 o 
   5   7   7      640.11      666.25     16.45 o 
   6   7   7      281.35      296.85     11.87 o 
   7   7   7      605.28      666.60     21.52 o 
   8   7   7      308.12      265.99     41.47 o 
 -10   8   7        0.57       11.06      7.09 o 
  -9   8   7      124.52      132.83      8.23 o 
  -8   8   7       58.15       43.81      6.82 o 
  -7   8   7      249.29      243.99      8.46 o 
  -6   8   7      631.38      636.39     16.06 o 
  -5   8   7       91.59       93.89      6.36 o 
  -4   8   7      454.79      435.88     14.78 o 
  -3   8   7       65.56       60.95      4.53 o 
  -2   8   7      143.50      144.22      5.64 o 
  -1   8   7        3.92        5.07      4.92 o 
   0   8   7        7.39       15.75      4.01 o 
   1   8   7      297.80      252.96      7.58 o 
   2   8   7      484.34      448.79     16.31 o 
   3   8   7        1.98        6.42      6.00 o 
   4   8   7      159.86      145.19     18.74 o 
   5   8   7      149.85      127.09     18.93 o 
   6   8   7       61.08       58.99      8.69 o 
  -8   9   7      130.84      127.27      9.09 o 
  -7   9   7       53.15       52.76      7.90 o 
  -6   9   7       57.97       52.97      7.09 o 
  -5   9   7      150.84      140.43     11.93 o 
  -4   9   7      141.37      141.78      8.45 o 
  -3   9   7      451.92      447.86     14.19 o 
  -2   9   7       22.14       17.62      4.41 o 
  -1   9   7      168.89      158.45      6.81 o 
   0   9   7       20.87       16.13      3.87 o 
   1   9   7      305.64      264.28     11.10 o 
   2   9   7       25.51        9.81      7.42 o 
   3   9   7      187.32      189.89     13.10 o 
   4   9   7       20.23       10.77     11.54 o 
  -4  10   7      273.03      265.03     12.78 o 
  -3  10   7       75.68       73.43      8.28 o 
  -2  10   7      648.97      608.60     22.56 o 
  -1  10   7        4.54        2.93      6.62 o 
   0  10   7      376.29      355.05     14.21 o 
 -14   0   8       17.55       15.14      8.33 o 
 -13   0   8     1807.59     1871.93     59.75 o 
 -12   0   8      137.32      134.39      8.71 o 
 -11   0   8     1880.54     1913.01     37.32 o 
 -10   0   8       40.16       38.98      5.30 o 
  -9   0   8     1751.96     1735.04     27.79 o 
  -8   0   8      852.65      859.73     15.18 o 
  -7   0   8     2184.17     2185.80     32.81 o 
  -6   0   8      843.65      865.51     13.29 o 
  -5   0   8     2411.25     2472.09     35.52 o 
  -4   0   8     1934.95     1898.24     31.64 o 
  -3   0   8      725.00      720.63     14.80 o 
  -2   0   8     1730.28     1799.32     30.48 o 
  -1   0   8      107.28      113.57      3.79 o 
   0   0   8     1964.88     2053.94     27.45 o 
   1   0   8      142.36      138.57      4.54 o 
   2   0   8     1625.22     1643.13     24.37 o 
   3   0   8      462.59      438.93      9.48 o 
   4   0   8     1640.62     1688.43     25.12 o 
   5   0   8       56.30       54.88      3.78 o 
   6   0   8      846.99      864.09     15.18 o 
   7   0   8      602.51      596.40     11.37 o 
   8   0   8      245.80      214.34      7.95 o 
   9   0   8      694.70      737.95     19.34 o 
  10   0   8      345.21      307.96     12.88 o 
 -14   1   8      255.25      236.66      9.50 o 
 -13   1   8        1.35        7.80      8.70 o 
 -12   1   8      495.20      483.00     13.45 o 
 -11   1   8        0.51        0.39      3.72 o 
 -10   1   8      494.79      484.23      8.56 o 
  -9   1   8       91.63       87.34      3.75 o 
  -8   1   8        7.51        8.27      2.53 o 
  -7   1   8      992.17      968.55     19.94 o 
  -6   1   8       91.44       95.35      4.16 o 
  -5   1   8      512.68      521.06     16.87 o 
  -4   1   8       76.16       79.96      3.22 o 
  -3   1   8      249.28      273.07      7.01 o 
  -2   1   8      368.02      365.92      6.09 o 
  -1   1   8      166.37      165.00      4.18 o 
   0   1   8       62.09       58.76      2.91 o 
   1   1   8      272.98      267.48      5.68 o 
   2   1   8       38.50       43.40      2.91 o 
   3   1   8     1599.40     1646.15     17.17 o 
   4   1   8        1.62        0.95      2.84 o 
   5   1   8       25.86       22.58      3.78 o 
   6   1   8      115.76      103.98      3.34 o 
   7   1   8       44.89       46.76      2.94 o 
   8   1   8       31.31       29.01      4.73 o 
   9   1   8       10.64        8.00      3.99 o 
  10   1   8      200.74      189.85      8.08 o 
 -14   2   8        7.84        6.79      6.14 o 
 -13   2   8      801.92      798.02     19.84 o 
 -12   2   8       48.83       44.75      5.36 o 
 -11   2   8      598.70      598.94     11.98 o 
 -10   2   8       10.99        9.78      4.09 o 
  -9   2   8      884.87      883.58     12.48 o 
  -8   2   8      150.38      133.90      4.73 o 
  -7   2   8      898.10      916.74     12.46 o 
  -6   2   8      551.50      541.00     15.55 o 
  -5   2   8      189.61      195.72      5.18 o 
  -4   2   8      686.30      696.33      9.92 o 
  -3   2   8      312.86      320.67      7.96 o 
  -2   2   8      635.72      668.43      8.91 o 
  -1   2   8        9.74       15.20      4.54 o 
   0   2   8      450.01      455.81      8.34 o 
   1   2   8      186.79      161.53      4.02 o 
   2   2   8      299.05      280.29      5.34 o 
   3   2   8      672.95      651.93      8.64 o 
   4   2   8     1094.34     1085.82     13.36 o 
   5   2   8      118.19      112.53      3.34 o 
   6   2   8      234.56      227.10      5.30 o 
   7   2   8      150.99      135.34     12.30 o 
   8   2   8      149.73      143.23      5.09 o 
   9   2   8      103.92      107.11      5.06 o 
  10   2   8       95.33       79.44      7.75 o 
 -14   3   8     1026.02     1031.85     40.04 o 
 -13   3   8       75.11       68.84     10.60 o 
 -12   3   8     1151.95     1206.70     24.63 o 
 -11   3   8       71.06       62.88      5.39 o 
 -10   3   8     1054.21     1058.97     29.24 o 
  -9   3   8      407.51      403.12      8.83 o 
  -8   3   8      358.51      345.56      7.96 o 
  -7   3   8     1418.27     1398.29     18.92 o 
  -6   3   8      642.14      663.26     10.10 o 
  -5   3   8      986.06     1006.56     13.50 o 
  -4   3   8      536.33      565.70     12.89 o 
  -3   3   8      855.74      910.15     11.86 o 
  -2   3   8      504.42      495.14      7.92 o 
  -1   3   8     1947.06     2053.14     22.80 o 
   0   3   8      142.17      130.85      4.36 o 
   1   3   8     2107.74     2210.11     24.77 o 
   2   3   8       29.39       31.71      3.07 o 
   3   3   8     2740.14     2785.99     42.03 o 
   4   3   8       33.23       29.68      3.60 o 
   5   3   8      730.51      749.54     11.26 o 
   6   3   8       84.10       86.84      3.79 o 
   7   3   8      173.72      184.80     13.06 o 
   8   3   8      230.25      226.85     15.71 o 
   9   3   8      128.28      117.61      9.09 o 
 -13   4   8      129.02      105.11      8.55 o 
 -12   4   8       52.11       57.06      5.84 o 
 -11   4   8      112.59      112.85      6.36 o 
 -10   4   8       48.70       52.99      5.71 o 
  -9   4   8      165.33      164.71      6.28 o 
  -8   4   8        0.72       -1.51      4.54 o 
  -7   4   8       31.40       34.09      4.18 o 
  -6   4   8        1.81       -3.60      3.60 o 
  -5   4   8       54.79       46.77      5.30 o 
  -4   4   8      920.08      868.01     15.57 o 
  -3   4   8       46.50       35.72      5.30 o 
  -2   4   8       47.36       41.12      3.71 o 
  -1   4   8        6.80        6.49      3.45 o 
   0   4   8      254.63      251.90      6.82 o 
   1   4   8      114.33       94.26      3.87 o 
   2   4   8        2.24        3.37      2.80 o 
   3   4   8        0.41       -0.88      4.16 o 
   4   4   8        2.19        1.07      2.26 o 
   5   4   8      138.05      126.26     10.03 o 
   6   4   8      312.51      296.62     10.80 o 
   7   4   8       19.78       21.33      5.04 o 
   8   4   8        1.80       -0.46      5.32 o 
   9   4   8       20.71       19.02      7.44 o 
 -12   5   8      403.15      379.97     20.65 o 
 -11   5   8       21.03       28.26      6.55 o 
 -10   5   8      745.08      774.63     17.55 o 
  -9   5   8      260.96      247.35     10.04 o 
  -8   5   8      141.93      141.97      6.42 o 
  -7   5   8      115.10      115.07      5.98 o 
  -6   5   8      272.72      277.82      8.71 o 
  -5   5   8      444.91      438.74      7.82 o 
  -4   5   8       41.16       45.85      3.82 o 
  -3   5   8     1182.89     1129.91     15.24 o 
  -2   5   8      263.27      251.28      9.85 o 
  -1   5   8     1161.63     1225.07     15.58 o 
   0   5   8      358.12      355.28      8.15 o 
   1   5   8      865.44      890.83     14.42 o 
   2   5   8        6.41        0.91      3.15 o 
   3   5   8      165.78      186.21     11.36 o 
   4   5   8       30.06       26.28      5.04 o 
   5   5   8      575.01      581.09     15.63 o 
   6   5   8      199.15      188.46      8.69 o 
   7   5   8      260.20      262.45     11.49 o 
   8   5   8       38.58        4.73     10.82 o 
 -11   6   8      622.61      642.34     18.01 o 
 -10   6   8       58.62       51.85      6.00 o 
  -9   6   8      948.70      933.89     29.41 o 
  -8   6   8      266.55      240.97     14.96 o 
  -7   6   8     1355.07     1384.05     24.12 o 
  -6   6   8      881.28      867.69     15.39 o 
  -5   6   8      666.07      697.39     40.77 o 
  -4   6   8     1068.09     1030.05     16.59 o 
  -3   6   8      277.17      259.93      6.63 o 
  -2   6   8      401.05      413.32      8.36 o 
  -1   6   8        3.15        1.45      3.87 o 
   0   6   8      688.16      690.53     14.03 o 
   1   6   8      201.37      184.49      5.37 o 
   2   6   8     1156.15     1170.29     16.75 o 
   3   6   8       68.89       71.28     10.22 o 
   4   6   8      804.68      817.08     46.09 o 
   5   6   8      284.56      294.31     12.04 o 
   6   6   8      342.48      325.86     13.24 o 
   7   6   8       93.97      110.48     15.14 o 
 -10   7   8        1.46        2.28      8.05 o 
  -9   7   8       49.39       56.52      6.96 o 
  -8   7   8        8.98       15.59      5.60 o 
  -7   7   8       31.28       23.90      6.15 o 
  -6   7   8      168.97      138.83     21.58 o 
  -5   7   8        7.68       11.90      6.05 o 
  -4   7   8       20.96       16.84      5.62 o 
  -3   7   8       11.68        6.04      7.19 o 
  -2   7   8       25.95       25.82      8.89 o 
  -1   7   8       48.11       40.91     12.68 o 
   0   7   8        0.87       -0.67      3.45 o 
   1   7   8        0.22        2.46      3.75 o 
   2   7   8       17.50       25.71      6.24 o 
   3   7   8       27.45       24.72      8.46 o 
   4   7   8      111.92       91.18     11.36 o 
   5   7   8       12.42       24.22     20.81 o 
  -8   8   8       50.43       51.08      8.36 o 
  -7   8   8      238.08      222.89     17.99 o 
  -6   8   8      373.23      303.52     20.08 o 
  -5   8   8      387.88      359.16     11.00 o 
  -4   8   8      225.06      221.50     10.41 o 
  -3   8   8      167.85      154.25     15.33 o 
  -2   8   8      459.22      458.40     12.14 o 
  -1   8   8      101.81       80.16      8.90 o 
   0   8   8      296.38      292.28     21.02 o 
   1   8   8      158.25      149.11      7.17 o 
   2   8   8      626.81      583.47     45.49 o 
   3   8   8       13.21        6.96      8.33 o 
  -4   9   8      211.28      183.46     11.01 o 
  -3   9   8      145.92      137.11      8.40 o 
  -2   9   8       82.63       85.55      7.17 o 
  -1   9   8      145.81      140.11     17.98 o 
   0   9   8        0.31       -9.27      9.27 o 
 -13   1   9        7.67       23.22     16.08 o 
 -12   1   9      835.69      867.05     20.47 o 
 -11   1   9       31.34       32.68      4.18 o 
 -10   1   9     1322.16     1359.74     62.32 o 
  -9   1   9      144.32      129.66      6.63 o 
  -8   1   9       68.74       66.94      4.70 o 
  -7   1   9     1571.84     1632.78     24.37 o 
  -6   1   9      732.46      748.55     12.52 o 
  -5   1   9      805.99      799.67     33.20 o 
  -4   1   9      189.18      199.18      7.38 o 
  -3   1   9      775.95      750.51     12.46 o 
  -2   1   9      454.83      450.49     12.13 o 
  -1   1   9      988.27     1005.12     19.56 o 
   0   1   9      194.26      196.61      4.46 o 
   1   1   9      785.53      825.81     11.26 o 
   2   1   9      113.58      108.55      8.33 o 
   3   1   9     1354.71     1438.88     22.81 o 
   4   1   9       23.82       23.39      3.55 o 
   5   1   9      334.13      307.06      7.00 o 
   6   1   9       80.21       67.52      7.38 o 
   7   1   9      183.38      174.92      6.56 o 
   8   1   9      118.25      104.13     10.79 o 
 -12   2   9        0.16       -6.27      6.27 o 
 -11   2   9      869.94      892.96     20.64 o 
 -10   2   9        4.28        0.08      8.89 o 
  -9   2   9     1517.18     1561.10     54.95 o 
  -8   2   9       20.41       24.16      5.30 o 
  -7   2   9      433.22      442.00      9.52 o 
  -6   2   9      437.04      469.51     10.23 o 
  -5   2   9      508.30      472.55     15.92 o 
  -4   2   9     1467.12     1440.65     26.62 o 
  -3   2   9      313.33      278.91      5.64 o 
  -2   2   9      593.93      607.33     14.22 o 
  -1   2   9       20.37       15.35      3.43 o 
   0   2   9      751.75      784.99     28.45 o 
   1   2   9        9.46       14.11      3.18 o 
   2   2   9      412.05      420.54      7.47 o 
   3   2   9      469.35      461.76      8.56 o 
   4   2   9     1319.42     1323.69     21.26 o 
   5   2   9       54.10       54.52      4.09 o 
   6   2   9      542.47      530.16     16.49 o 
   7   2   9      225.12      201.53     18.93 o 
 -12   3   9        4.20        8.81      6.28 o 
 -11   3   9        6.88        8.74      5.60 o 
 -10   3   9      171.08      140.88      7.27 o 
  -9   3   9      112.36      104.22      6.79 o 
  -8   3   9        3.50        5.94      5.44 o 
  -7   3   9        0.31        1.29      4.28 o 
  -6   3   9      122.11      112.63      6.08 o 
  -5   3   9        1.16        0.61      4.41 o 
  -4   3   9        1.28        3.16      4.73 o 
  -3   3   9      140.75      119.11      4.90 o 
  -2   3   9        7.97        5.68      4.09 o 
  -1   3   9      140.06      124.43      4.90 o 
   0   3   9      142.87      140.70      4.90 o 
   1   3   9       91.56       95.41      4.55 o 
   2   3   9        1.59       -1.72      4.73 o 
   3   3   9      100.59       89.74      4.28 o 
   4   3   9        0.01       -2.10      3.36 o 
   5   3   9      137.06      116.40     12.68 o 
   6   3   9       22.98       26.03      3.99 o 
   7   3   9       17.31        4.29     19.30 o 
 -11   4   9      837.83      849.69     29.97 o 
 -10   4   9       30.87       35.67      5.44 o 
  -9   4   9     1002.84     1035.66     23.23 o 
  -8   4   9      501.03      493.54     13.44 o 
  -7   4   9     1930.41     2005.96     39.39 o 
  -6   4   9      742.32      770.25     15.76 o 
  -5   4   9      345.41      354.09      9.27 o 
  -4   4   9      596.74      604.95     12.06 o 
  -3   4   9      251.55      229.71      8.14 o 
  -2   4   9      428.99      429.02      9.10 o 
  -1   4   9        8.46       -3.85      5.11 o 
   0   4   9     1002.73     1014.50     15.94 o 
   1   4   9       10.66        5.87      3.48 o 
   2   4   9     1448.09     1528.17     25.77 o 
   3   4   9      140.94      140.31      8.52 o 
   4   4   9     1069.20     1091.91     21.88 o 
   5   4   9      331.49      343.18      8.97 o 
   6   4   9      339.40      299.73     12.90 o 
 -10   5   9       67.45       61.24     14.95 o 
  -9   5   9      157.29      161.10      7.76 o 
  -8   5   9      175.63      169.29     12.12 o 
  -7   5   9      180.32      170.98     18.17 o 
  -6   5   9       35.34       37.01      5.54 o 
  -5   5   9      190.21      183.23      8.14 o 
  -4   5   9      160.87      165.40      7.37 o 
  -3   5   9      582.37      584.16     21.80 o 
  -2   5   9      218.65      204.18      6.46 o 
  -1   5   9      333.42      336.37     15.53 o 
   0   5   9       44.40       39.63      4.46 o 
   1   5   9      365.92      354.37      9.10 o 
   2   5   9       30.81       30.27      3.99 o 
   3   5   9      130.35      118.06      6.25 o 
   4   5   9       39.94       33.12      5.60 o 
   5   5   9      127.31      114.59      8.53 o 
  -9   6   9      106.80       91.13      8.67 o 
  -8   6   9       23.94       32.77      6.28 o 
  -7   6   9       79.82       70.62      6.55 o 
  -6   6   9       89.10       81.56      8.71 o 
  -5   6   9       20.44       21.59      5.62 o 
  -4   6   9       18.96       18.54      4.90 o 
  -3   6   9       39.88       39.06      5.21 o 
  -2   6   9      175.12      170.33      7.63 o 
  -1   6   9       14.97       16.21      4.46 o 
   0   6   9       65.16       59.69      4.92 o 
   1   6   9        0.11       -1.10      4.36 o 
   2   6   9      155.46      140.98      6.41 o 
   3   6   9       31.68       19.99      7.14 o 
   4   6   9      179.00      159.82     11.24 o 
  -7   7   9      183.56      162.78      8.79 o 
  -6   7   9       51.10       55.42      8.89 o 
  -5   7   9      791.10      775.29     18.48 o 
  -4   7   9      405.25      389.29     15.91 o 
  -3   7   9      576.10      543.02     14.56 o 
  -2   7   9      110.69      101.84      6.41 o 
  -1   7   9      487.18      465.73     16.11 o 
   0   7   9       52.94       46.13      5.54 o 
   1   7   9      418.19      392.80     32.20 o 
   2   7   9        0.30       -7.06      7.06 o 
 -11   0  10     1032.57     1051.77     39.47 o 
 -10   0  10       10.70       -1.14     11.35 o 
  -9   0  10      991.41     1002.41     35.30 o 
  -8   0  10       31.96       32.17     10.22 o 
  -7   0  10      369.44      368.61     18.18 o 
  -6   0  10      262.24      236.70     14.01 o 
  -5   0  10      510.42      527.22     21.23 o 
  -4   0  10     1371.22     1427.98     44.85 o 
  -3   0  10      584.91      576.26     22.37 o 
  -2   0  10     1254.29     1335.12     37.23 o 
  -1   0  10       25.55       20.06      7.95 o 
   0   0  10      924.67      989.42     27.33 o 
   1   0  10        5.59        3.41      7.95 o 
   2   0  10      209.61      199.17     12.50 o 
   3   0  10      805.75      740.48     28.07 o 
   4   0  10     2223.35     2276.64     70.10 o 
   5   0  10        2.62        5.68      8.32 o 
 -10   1  10       56.65       50.35     11.16 o 
  -9   1  10       60.30       56.68      7.17 o 
  -8   1  10      195.07      184.16     10.82 o 
  -7   1  10      134.13      131.08      8.40 o 
  -6   1  10      126.56      143.87      8.82 o 
  -5   1  10      191.78      185.72      9.36 o 
  -4   1  10       44.78       49.69      7.44 o 
  -3   1  10      160.73      161.71      7.98 o 
  -2   1  10       26.59       25.19      5.06 o 
  -1   1  10      150.66      149.48      5.18 o 
   0   1  10        0.41       -3.33      4.90 o 
   1   1  10       49.59       64.53      5.64 o 
   2   1  10        0.15       -2.01      5.49 o 
   3   1  10      173.57      163.17      7.75 o 
   4   1  10        2.91       12.42      5.71 o 
   5   1  10       69.56       63.87      5.98 o 
 -10   2  10       14.50        7.23      6.55 o 
  -9   2  10       56.62       60.70      8.55 o 
  -8   2  10       79.98       62.01      7.36 o 
  -7   2  10      730.32      772.92     17.82 o 
  -6   2  10      168.98      177.68      7.27 o 
  -5   2  10      236.48      238.01      6.92 o 
  -4   2  10       77.43       89.61      4.43 o 
  -3   2  10       97.24       94.55      6.06 o 
  -2   2  10      384.95      404.72     11.56 o 
  -1   2  10       19.83       17.07      5.54 o 
   0   2  10      273.00      283.02      7.98 o 
   1   2  10        0.06       -5.08      5.08 o 
   2   2  10      442.36      446.15     12.05 o 
   3   2  10        7.05       -4.34     11.73 o 
   4   2  10      508.15      499.27     14.34 o 
  -9   3  10       70.91       55.59      8.13 o 
  -8   3  10      124.45      140.77     10.41 o 
  -7   3  10      454.11      436.14     12.20 o 
  -6   3  10      742.77      776.24     20.67 o 
  -5   3  10      582.10      542.98     14.29 o 
  -4   3  10      262.11      278.79     10.60 o 
  -3   3  10     1663.07     1691.33     41.84 o 
  -2   3  10      255.45      241.55     14.77 o 
  -1   3  10      635.59      645.90     14.67 o 
   0   3  10        6.03       18.20      6.05 o 
   1   3  10      230.77      223.42      8.84 o 
   2   3  10        2.26        1.58      4.26 o 
   3   3  10      233.79      223.63      9.70 o 
   4   3  10       16.60       14.09      5.91 o 
  -8   4  10       10.66       15.19      5.64 o 
  -7   4  10       22.77       22.26      5.87 o 
  -6   4  10       39.43       30.70      7.27 o 
  -5   4  10       71.25       61.24      8.03 o 
  -4   4  10      164.59      135.37     16.09 o 
  -3   4  10       21.22       22.96      6.18 o 
  -2   4  10        9.68       15.26      7.00 o 
  -1   4  10       61.21       62.01     11.54 o 
   0   4  10       82.02       75.63      9.65 o 
   1   4  10       23.60       26.03      6.09 o 
   2   4  10      136.93      115.81      7.17 o 
   3   4  10       92.48       69.51      6.00 o 
  -7   5  10      100.65       92.75      8.03 o 
  -6   5  10      480.86      446.27     14.32 o 
  -5   5  10      366.96      367.60     12.86 o 
  -4   5  10      456.60      449.90     14.32 o 
  -3   5  10      570.01      577.87     16.71 o 
  -2   5  10       19.80       20.81      6.27 o 
  -1   5  10      282.16      274.91     10.84 o 
   0   5  10       10.10        2.20      6.43 o 
   1   5  10       89.76       64.78      6.36 o 
  -6   1  11      359.78      304.94     20.08 o 
  -5   1  11      301.01      291.37     11.48 o 
  -4   1  11       17.01       17.15      8.14 o 
  -3   1  11      615.60      614.61     16.68 o 
  -2   1  11      183.32      180.53     10.16 o 
  -1   1  11      229.33      210.30     22.72 o 
   0   1  11      127.24      100.73      8.18 o 
  -5   2  11      117.31      113.38     13.63 o 
  -4   2  11      209.47      174.86     13.63 o 
  -3   2  11      229.30      224.10     10.97 o 
  -2   2  11      213.72      213.47     16.85 o 
  -1   2  11      129.28      111.29     14.38 o 
                                                 
